# Supplementary material for: NormiRazor: tool applying GPU-accelerated computing for determination of internal references in microRNA transcription studies
Source: BMC Bioinformatics. 2020 Sep 29;21:425. doi: 10.1186/s12859-020-03743-8 (PMC7523363; doi:10.1186/s12859-020-03743-8)
Supplement: Supplementary file 3 — Additional file 3 Archive with source code. This archive contains NormiRazor source code. [file 12859_2020_3743_MOESM3_ESM.zip]

Archive with 53 entries (50 files):
- normirazor-master/
- normirazor-master/.dockerignore
- normirazor-master/.env.dist
- normirazor-master/.gitattributes
- normirazor-master/.gitignore
- normirazor-master/Dockerfile
- normirazor-master/LICENSE
- normirazor-master/MetaMiRs/
- normirazor-master/MetaMiRs/main.cu
- normirazor-master/NormiRazor.php
- normirazor-master/about.php
- normirazor-master/activate.php
- normirazor-master/aggr.py
- normirazor-master/aggr_ones.py
- normirazor-master/composer.json
- normirazor-master/composer.lock
- normirazor-master/configs/
- normirazor-master/configs/app.conf
- normirazor-master/configs/nginx.conf
- normirazor-master/configs/php-fpm.conf
- normirazor-master/configs/php.ini
- normirazor-master/configs/www.conf
- normirazor-master/constants.php
- normirazor-master/db.php
- normirazor-master/delete.php
- normirazor-master/docker-compose.yml
- normirazor-master/download.php
- normirazor-master/download_test_data.php
- normirazor-master/favicon.png
- normirazor-master/footer.php
- normirazor-master/forgot_password.php
- normirazor-master/functions.php
- normirazor-master/head.php
- normirazor-master/header.php
- normirazor-master/history.php
- normirazor-master/history_sets.php
- normirazor-master/index.php
- normirazor-master/login.php
- normirazor-master/logo_btm.svg
- normirazor-master/logout.php
- normirazor-master/main
- normirazor-master/main.css
- normirazor-master/makefile
- normirazor-master/norm-logo.png
- normirazor-master/normalize.php
- normirazor-master/normalize.py
- normirazor-master/register.php
- normirazor-master/reset_password.php
- normirazor-master/run-norm.php
- normirazor-master/set.php
- normirazor-master/slimak.svg
- normirazor-master/supervisord.conf
- normirazor-master/supervisord.pid
