# Supplementary material for: NormiRazor: tool applying GPU-accelerated computing for determination of internal references in microRNA transcription studies
Source: BMC Bioinformatics. 2020 Sep 29;21:425. doi: 10.1186/s12859-020-03743-8 (PMC7523363; doi:10.1186/s12859-020-03743-8)
Supplement: Supplementary file 3 — Additional file 3 Archive with source code. This archive contains NormiRazor source code. [file 12859_2020_3743_MOESM3_ESM.zip › normirazor-master/Dockerfile]

FROM ubuntu:18.04

ENV OS_LOCALE="en_US.UTF-8" \
    DEBIAN_FRONTEND=noninteractive
RUN apt-get update && apt-get install -y locales && locale-gen ${OS_LOCALE}
ENV LANG=${OS_LOCALE} \
    LANGUAGE=${OS_LOCALE} \
    LC_ALL=${OS_LOCALE}

ENV PHP_RUN_DIR=/run/php \
    PHP_LOG_DIR=/var/log/php \
    PHP_CONF_DIR=/etc/php/7.2 \
    PHP_DATA_DIR=/var/lib/php

RUN \
    BUILD_DEPS='software-properties-common' \
    && dpkg-reconfigure locales \
    # Install common libraries
    && apt-get install --no-install-recommends -y $BUILD_DEPS \
    && add-apt-repository -y ppa:ondrej/php \
    && apt-get update \
    # Install PHP libraries
    # php7.2-mcrypt not support and move to PECL. Use extension Sodium: http://php.net/manual/book.sodium.php
    && apt-get install -y curl php7.2-fpm php7.2-cli php7.2-readline php7.2-mbstring php7.2-zip php7.2-intl php7.2-json php7.2-xml php7.2-curl php7.2-gd php7.2-pgsql php7.2-mysql php-pear \
    # Install composer
    && curl -sS https://getcomposer.org/installer | php -- --version=1.6.5 --install-dir=/usr/local/bin --filename=composer \
    && mkdir -p ${PHP_LOG_DIR} ${PHP_RUN_DIR} \
    # Cleaning
    && apt-get purge -y --auto-remove $BUILD_DEPS \
    && apt-get autoremove -y && apt-get clean \
    && rm -rf /var/lib/apt/lists/*

COPY ./configs/php-fpm.conf ${PHP_CONF_DIR}/fpm/php-fpm.conf
COPY ./configs/www.conf ${PHP_CONF_DIR}/fpm/pool.d/www.conf
COPY ./configs/php.ini ${PHP_CONF_DIR}/fpm/conf.d/custom.ini

RUN sed -i "s~PHP_RUN_DIR~${PHP_RUN_DIR}~g" ${PHP_CONF_DIR}/fpm/php-fpm.conf \
    && sed -i "s~PHP_LOG_DIR~${PHP_LOG_DIR}~g" ${PHP_CONF_DIR}/fpm/php-fpm.conf \
    && chown www-data:www-data ${PHP_DATA_DIR} -Rf

WORKDIR /var/www

EXPOSE 9000

# PHP_DATA_DIR store sessions
VOLUME ["${PHP_RUN_DIR}", "${PHP_DATA_DIR}"]
CMD ["/usr/sbin/php-fpm7.2"]

ENV OS_LOCALE="en_US.UTF-8"
RUN apt-get update && apt-get install -y locales && locale-gen ${OS_LOCALE}
ENV LANG=${OS_LOCALE} \
    LANGUAGE=${OS_LOCALE} \
    LC_ALL=${OS_LOCALE} \
	NGINX_CONF_DIR=/etc/nginx

COPY supervisord.conf /etc/supervisor/conf.d/
COPY ./app /var/www/app/
COPY configs/ssl/private/nginx-selfsigned.key .
COPY configs/ssl/certs/nginx-selfsigned.crt .

RUN export RUNLEVEL=1 && \
    #printf "#!/bin/sh\nexit 0" > /usr/sbin/policy-rc.d && \
    BUILD_DEPS='software-properties-common wget ca-certificates gnupg' \
    #BUILD_DEPS='software-properties-common wget' \
    && dpkg-reconfigure locales \
    && apt-get install --no-install-recommends -y $BUILD_DEPS \
    #&& wget -O - http://nginx.org/keys/nginx_signing.key | apt-key add - \
    #&& echo "deb http://nginx.org/packages/ubuntu/ xenial nginx" | tee -a /etc/apt/sources.list \
    #&& echo "deb-src http://nginx.org/packages/ubuntu/ xenial nginx" | tee -a /etc/apt/sources.list \
    && apt-get remove apache2 \
    && apt-get update \
    && apt-get install -y --no-install-recommends --no-install-suggests nginx \
    && rm -rf ${NGINX_CONF_DIR}/sites-enabled/* ${NGINX_CONF_DIR}/sites-available/* \
    # Install supervisor
    && apt-get install -y --no-install-recommends --no-install-suggests supervisor && \
    mkdir -p /var/log/supervisor \
    && chown www-data:www-data /var/www/app/ -Rf \
    # Cleaning
    #&& apt-get purge -y --auto-remove $BUILD_DEPS \
    && apt-get autoremove -y && apt-get clean \
    && rm -rf /var/lib/apt/lists/* \
    # Forward request and error logs to docker log collector
    && ln -sf /dev/stdout /var/log/nginx/access.log \
    && ln -sf /dev/stderr /var/log/nginx/error.log

RUN apt-get update && \
    apt-get install -y python3.6 && \
    apt install -y python3-pip && \
    pip3 install numpy pandas

RUN apt-get -y install cron vim && \
    #wget ca-certificates gnupg software-properties-common && \
    echo '*/1 * * * * php /var/www/app/run-norm.php\n' > /tmp/crontab.txt && \
    crontab /tmp/crontab.txt #&& \
    #cron

RUN wget --no-check-certificate https://developer.download.nvidia.com/compute/cuda/repos/ubuntu1804/x86_64/cuda-ubuntu1804.pin && \
    #curl https://developer.download.nvidia.com/compute/cuda/repos/ubuntu1804/x86_64/cuda-ubuntu1804.pin && \
    mv cuda-ubuntu1804.pin /etc/apt/preferences.d/cuda-repository-pin-600 && \
    wget http://developer.download.nvidia.com/compute/cuda/10.2/Prod/local_installers/cuda-repo-ubuntu1804-10-2-local-10.2.89-440.33.01_1.0-1_amd64.deb && \
    dpkg -i cuda-repo-ubuntu1804-10-2-local-10.2.89-440.33.01_1.0-1_amd64.deb && \
    apt-key add /var/cuda-repo-10-2-local-10.2.89-440.33.01/7fa2af80.pub && \
    #apt-key adv --fetch-keys https://developer.download.nvidia.com/compute/cuda/repos/ubuntu1804/x86_64/7fa2af80.pub && \
    #add-apt-repository "deb http://developer.download.nvidia.com/compute/cuda/repos/ubuntu1804/x86_64/ /" && \
    apt-get -y update && \
    DEBIAN_FRONTEND=noninteractive apt-get -y install cuda && \
    apt-get -y remove libcublas-dev && \
    apt-get -y install nvidia-cuda-toolkit

COPY ./configs/nginx.conf ${NGINX_CONF_DIR}/nginx.conf
COPY ./configs/app.conf ${NGINX_CONF_DIR}/sites-enabled/app.conf
#COPY ./configs/www.conf /etc/php/7.2/fpm/pool.d/www.conf

WORKDIR /var/www/app/

EXPOSE 80 443

#CMD ["/usr/bin/supervisord && cron"]
CMD ["/usr/bin/supervisord"]
