# Supplementary material for: NormiRazor: tool applying GPU-accelerated computing for determination of internal references in microRNA transcription studies
Source: BMC Bioinformatics. 2020 Sep 29;21:425. doi: 10.1186/s12859-020-03743-8 (PMC7523363; doi:10.1186/s12859-020-03743-8)
Supplement: Supplementary file 3 — Additional file 3 Archive with source code. This archive contains NormiRazor source code. [file 12859_2020_3743_MOESM3_ESM.zip › normirazor-master/NormiRazor.php]

<?php

class NormiRazor
{
    private $pdo;

    private $formData;
    private $userId;

    private $gctFileContent;
    private $clsFileContent;

	// private $gctData;
    // private $clsData;
    
    private $gctHash = '';
    private $clsHash = '';

	private $geneCount;
	private $sampleCount;

    private $errors = [];
    private $errorIds = [];

    private $includeGroups = false;
    private $groups = '';
    
    public function __construct(array $formFiles, array $formPost)
    {
        $this->formData['gctFile'] = $formFiles['dataFile'] ?? null;
        $this->formData['clsFile'] = $formFiles['groupsFile'] ?? null;
        $this->formData['method'] = $formPost['method'] ?? 0;

        if ($this->formData['clsFile']['name'] !== "") {
            $this->includeGroups = true;
        }
    }

    public function setPdo($pdo)
    {
        $this->pdo = $pdo;
    }

	public function checkGCT(): void
	{
        $gctFilename = $this->formData['gctFile']['tmp_name'];

        $gctFileContent = file_get_contents($gctFilename);
        $this->gctFileContent = $gctFileContent;
        $gctData = explode("\n", rtrim($gctFileContent));
        
        // $this->gctHash = md5($gctFileContent);
	
		foreach ($gctData as &$gctLine) {
			$gctLine = array_map('trim', explode("\t", $gctLine));
		}
	
		if (count(end($gctData)) == 1 && end($gctData)[0] == '') {
			array_pop($gctData);
		}
	
		if ($gctData[0][0] != '#1.2') {
			$this->errors[] = 'GCT: Version (first element in the first line) is not "#1.2"!';
		}
		unset($gctData[0]);
	
		$this->geneCount = $gctData[1][0];
		$this->sampleCount = $gctData[1][1];
	
		$fileGeneCount = count(array_transpose($gctData)[0]) - 2;
        $fileSampleCount = count($gctData[2]) - 2;
        
        $this->groups = str_repeat("0", $this->sampleCount);
	
		if ($this->geneCount != $fileGeneCount) {
			$this->errors[] = 'GCT: Declared # of genes != # of rows in the file! (' . $this->geneCount . ' vs ' . $fileGeneCount . ')';
		}
	
		if ($this->sampleCount != $fileSampleCount) {
			$this->errors[] = 'GCT: Declared # of samples != # of samples in the file! (' . $this->sampleCount . ' vs ' . $fileSampleCount . ')';
		}
	
		if ($this->geneCount < 3) {
			$this->errors[] = 'Too few gene rows!';
        }

        if ($this->sampleCount < 2) {
            $this->errors[] = 'Too few samples!';
        }
        
        unset($gctData[1]);
	
		foreach (array_values($gctData) as $index => $gctLine) {
            if (count($gctLine) != $this->sampleCount) {
                $errors[] = 'Wrong number of samples for gene ' . ($gctLine[0]);
            }
        }
	}

	public function checkCLS(): void
	{
        $clsFilename = $this->formData['clsFile']['tmp_name'];
        $clsFileContent = file_get_contents($clsFilename);
        $this->clsFileContent = $clsFileContent;
        $clsData = explode("\n", $clsFileContent);

        foreach ($clsData as $gIndex => &$groupsFileLine) {
            $groupsFileLine = trim(str_replace("\t", ' ', $groupsFileLine));
            $groupsFileLine = array_map('trim', explode(' ', $groupsFileLine));

            $groupsFileLineOriginal = array_values($groupsFileLine);

            if ($gIndex === 2) {
                foreach (array_values(array_unique($groupsFileLine)) as $guIndex => $groupUniqueName) {
                    $groupsFileLine = array_replace($groupsFileLine,
                        array_fill_keys(
                            array_keys($groupsFileLineOriginal, $groupUniqueName),
                            (string)$guIndex
                        )
                    );
                }
            }
        }

        $this->groups = implode('', $clsData[2]);

        if ($clsData[0][0] != count($clsData[2])) {
            $errors[] = 'CLS: Declared # of samples != # of samples in group list! (' . $clsData[0][0] . ' vs ' . count($clsData[2]) . ')';
        }

        if ($clsData[0][1] != (count($clsData[1]) - 1)) {
            $errors[] = 'CLS: Declared # of groups != # of groups in group name list! (' . $clsData[0][1] . ' vs ' . (count($clsData[1]) - 1) . ')';
        }

        if ($clsData[0][1] != count(array_unique($clsData[2]))) {
            $errors[] = 'CLS: Declared # of groups != # of groups in group list! (' . $clsData[0][1] . ' vs ' . count(array_unique($clsData[2])) . ')';
        }

        if ($clsData[0][2] != '1') {
            $errors[] = 'CLS: Last element in the first line not "1"!';
        }

        if ($clsData[0][0] != $this->sampleCount) {
            $errors[] = 'Number of samples different in data and groups files! (' . $this->sampleCount . ' vs ' . $clsData[0][0] . ')';
        }
    }
    
	public function checkFormData()
	{
        if ($this->formData['gctFile']['name'] === "") {
            $this->errorIds[] = 'dataFile';
            $this->errors[] = 'Data file is required!';
        }

        if ($this->formData['method'] === 0) {
            $this->errorIds[] = 'method';
            $this->errors[] = 'Data type must be selected!';
        }

        if (!empty($this->errors)) {
            foreach ($this->errorIds as &$ei) {
                $ei = '#' . $ei;
            }

            return false;
        }

        $gctFileExtension = strtolower(pathinfo($this->formData['gctFile']['name'], PATHINFO_EXTENSION));
		$clsFileExtension = strtolower(pathinfo($this->formData['clsFile']['name'], PATHINFO_EXTENSION));

        if ($gctFileExtension !== 'gct' || ($this->includeGroups && $clsFileExtension !== 'cls')) {
            $this->errors[] = 'Wrong file format!<br>Only .GCT and .CLS files are allowed.';

            return false;
        }

        $this->checkGCT();

        if ($this->includeGroups) {
            $this->checkCLS();
        }

        if (!empty($this->errors)) {
            return false;
        }

        return true;
    }

    private function saveInputFiles() // Na dysk
    {
        $inputClsFilename = '';
        $this->gctHash = md5($this->gctFileContent . $this->clsFileContent . $this->userId);
        if ($this->includeGroups) {
            $this->clsHash = md5($this->clsFileContent . $this->userId);
            $inputClsFilename = PathEnum::getInputClsFilename($this->clsHash);
        }
        
        $inputGctFilename = PathEnum::getInputGctFilename($this->gctHash);
        
        if (!file_exists($inputGctFilename)) {
            $dataFile = fopen($inputGctFilename, "w") or die("Unable to open data file!");
            fwrite($dataFile, file_get_contents($this->formData['gctFile']['tmp_name']));
            fclose($dataFile);
        }

        if ($this->includeGroups && !file_exists($inputClsFilename)) {
            $groupsFile = fopen($inputClsFilename, "w") or die("Unable to open groups file!");
            fwrite($groupsFile, file_get_contents($this->formData['clsFile']['tmp_name']));
            fclose($groupsFile);
        }
    }

    private function createTaskRecord()
    {
        $stmt = $this->pdo->prepare('
            INSERT INTO sets (
                path_slug, user_id, 
                mirs, samples,
                method, original_filename, 
                gct_hash, cls_hash
            ) VALUES (?, ?, ?, ?, ?, ?, ?, ?)
        ');
        $stmt->execute([
            generateRandomString(32), $this->userId, 
            $this->geneCount, $this->sampleCount,
            $this->formData['method'], $this->formData['gctFile']['name'], 
            $this->gctHash, $this->clsHash
        ]);
        // var_dump([
        //     generateRandomString(32), $this->userId, 
        //     $this->geneCount, $this->sampleCount,
        //     $this->formData['method'], $this->formData['gctFile']['name'], 
        //     $this->gctHash, $this->clsHash
        // ]);

        $setId = $this->pdo->lastInsertId();

        $algorithms = [1, 2, 3];
        $combinationLengths = [1, 2, 3];

        foreach ($combinationLengths as $combinationLength) {
            foreach ($algorithms as $algorithm) {
                if ($algorithm == 2 && !$this->includeGroups) {
                    $algoGroups = [str_repeat("0", $this->sampleCount)];
                } elseif ($algorithm == 2) {
                    $algoGroups = [str_repeat("0", $this->sampleCount), $this->groups];
                } else {
                    $algoGroups = [null];
                }

                foreach ($algoGroups as $group) {
                    $outputHash = md5($algorithm . $combinationLength . $this->gctFileContent . $group . $this->userId);


                    $stmt = $this->pdo->prepare('
                        INSERT INTO tickets_sets (
                            set_id, algorithm, combination_length, 
                            groups, output_hash
                        ) VALUES (?, ?, ?, ?, ?)
                    ');
                    $stmt->execute([
                        $setId, $algorithm, $combinationLength, 
                        $group, $outputHash
                    ]);
                    // var_dump([
                    //     $setId, $algorithm, $combinationLength, 
                    //     $group, $outputHash
                    // ]);
                }
            }
        }
    }

    public function storeFormData()
    {
        $stmt = $this->pdo->prepare('
            SELECT u.id 
            FROM users u 
            WHERE u.login = ? OR u.email = ?
        ');
        $stmt->execute([$_SESSION['login'], $_SESSION['login']]);
        $this->userId = $stmt->fetch(PDO::FETCH_ASSOC)['id'];

        $stmt = $this->pdo->prepare('
            SELECT s.id, s.path_slug
            FROM sets s
            WHERE s.gct_hash = ?
                AND s.cls_hash = ?
                AND s.method = ?
                AND s.user_id = ?
        ');
        $stmt->execute([
            $this->gctHash,
            $this->clsHash,
            (int)$this->formData['method'],
            (int)$this->userId
        ]);
        // var_dump([
        //     $this->gctHash,
        //     $this->clsHash,
        //     (int)$this->formData['method'],
        //     (int)$this->userId
        // ]);

        $setId = $stmt->fetch(PDO::FETCH_ASSOC)['path_slug'];
        // var_dump($setId);

        if ($setId) {
            $this->errors[] = 'This analysis has already been performed. Please go <a href="/set.php?ps=' . $setId . '">here</a> to see the results.';
        } else {
            $this->saveInputFiles();
            $this->createTaskRecord();
        }
    }
    
    public function getErrors(): array
    {
        return $this->errors;
    }
}
