# Supplementary material for: NormiRazor: tool applying GPU-accelerated computing for determination of internal references in microRNA transcription studies
Source: BMC Bioinformatics. 2020 Sep 29;21:425. doi: 10.1186/s12859-020-03743-8 (PMC7523363; doi:10.1186/s12859-020-03743-8)
Supplement: Supplementary file 3 — Additional file 3 Archive with source code. This archive contains NormiRazor source code. [file 12859_2020_3743_MOESM3_ESM.zip › normirazor-master/about.php]

<?php
	session_start();
	require_once('constants.php')
?>

<html>
<head>
    <title>Normalizatory</title>
    <?php include('head.php') ?>
</head>
<body>
	<?php include('header.php') ?>

	<div id="content">
		<!-- <h1>About</h1> -->
		<h3>What is <u>Nor<b>mi</u><i>R</b>azor</i>?</h3>
		<p class="p-justify">
			<u>Nor<b>mi</u><i>R</b>azor</i> is a web-based tool that screens for experiment-specific reference genes. It uses well known algorithms: 
			BestKeeper (<a href="#refBestKeeper">Pfaffl <i>et al.</i>, 2004</a>), 
			NormFinder (<a href="#refNormFinder">Andersen <i>et al.</i>, 2004</a>) and 
			geNorm (<a href="#refgeNorm">Vandesompele <i>et al.</i>, 2002</a>), 
			but contrary to predecessors it analyses not only single genes, but also combinations of 2 or 3 of them.
		</p>
		<p class="p-justify">
			The idea of combination-based references for qPCR experiments originated from the need to find reliable normalizers for miRNA in biofluids that would allow for translation of scientific discoveries into practical miRNA biomarker assays. It was described by our team at the beginning of 2020 (<a href="#refKP">Pagacz <i>et al.</i>, 2020</a>), where we showed that such references are more stable than single miRNAs.
		</p>
		<p class="p-justify">
			The new algorithm was initially implemented in Python in order to prove the concept of combination-based references. However, its computational demands prompted us to find a more efficient solution that we could share to scientific community. The result of our efforts is <u>Nor<b>mi</u><i>R</b>azor</i> with fast CUDA computational kernel and user friendly web interface.
		</p>

		<br>
		<h3>How to use <u>Nor<b>mi</u><i>R</b>azor</i>?</h3>
		<p class="p-justify">
			First, you need to register <a href="/register.php">here</a>. We register the users so that each of them has access only to their own data and results. We ask you to provide email address as an identifier of your account. <u>Nor<b>mi</u><i>R</b>azor</i> will automatically send you activation link and later notifications when your analyses are finished.
		</p>
		<p class="p-justify">
			When your account is activated you can upload your data, following instructions provided at the bottom of upload page. All your analyses will be accessible in <b>History</b> tab. If an analysis is successfully finished, you will be able also to download you dataset normalized with respect to one of best references identified by <u>Nor<b>mi</u><i>R</b>azor</i>.
		</p>
		<p class="p-justify">
			You don't need to install anything on your computer, because <u>Nor<b>mi</u><i>R</b>azor</i> runs on our server.
		</p>
		
		<h4>Examples</h4>
		<p>If you want to try <u>Nor<b>mi</u><i>R</b>azor</i>, you can download one of test datasets below and run the analysis.</p>
		<div>
			<table class="table table-bordered table-striped table-hover" border="1" cellpadding="5" style="margin: auto; border-collapse: collapse; margin-top: 1em;">
				<tr>
					<th style="width: 25%;">GCT file</th>
					<th style="width: 25%;">CLS file</th>
					<th style="width: 50%;">Description</th>
				</tr>
				<tr>
					<td>
						<a href="/download_test_data.php?f=output&name=<?php echo PathEnum::getTestFilename('GSE121513.gct') ?>">
							<i class="fas fa-download"></i> Neuroblastoma dataset GCT
						</a> 
					</td>
					<td>
						<a href="/download_test_data.php?f=output&name=<?php echo PathEnum::getTestFilename('GSE121513.cls') ?>">
							<i class="fas fa-download"></i> Neuroblastoma dataset CLS
						</a> 
					</td>
					<td>
						qPCR miRNA profiling of 95 neuroblastoma samples.<br>
						Data from Gene Expression Omnibus (GEO) at accession <a href="https://www.ncbi.nlm.nih.gov/geo/query/acc.cgi?acc=GSE121513">GSE121513</a>.<br>
						CLS file groups samples by MYCN status: 1 - normal, 2 - amplified.
					</td>
				</tr>
				<tr>
					<td>
						<a href="/download_test_data.php?f=output&name=<?php echo PathEnum::getTestFilename('GSE90828.gct') ?>">
							<i class="fas fa-download"></i> Cognitive impairment dataset GCT
						</a> 
					</td>
					<td>
						<a href="/download_test_data.php?f=output&name=<?php echo PathEnum::getTestFilename('GSE90828.cls') ?>">
							<i class="fas fa-download"></i> Cognitive impairment dataset CLS
						</a> 
					</td>
					<td>
						qPCR miRNA profiling in plasma of 23 patients with mild cognitive impairment (1 in CLS file) and 30 normal controls (0 in CLS). <br>
						Data from GEO dataset <a href="https://www.ncbi.nlm.nih.gov/geo/query/acc.cgi?acc=GSE90828">GSE90828</a>.
					</td>
				</tr>
				<tr>
					<td>
						<a href="/download_test_data.php?f=output&name=<?php echo PathEnum::getTestFilename('GSE68314.gct') ?>">
							<i class="fas fa-download"></i> Pulmonary hypertension dataset GCT
						</a> 
					</td>
					<td>
						<a href="/download_test_data.php?f=output&name=<?php echo PathEnum::getTestFilename('GSE68314.cls') ?>">
							<i class="fas fa-download"></i> Pulmonary hypertension dataset CLS
						</a> 
					</td>
					<td>
						qPCR miRNA profiling in 4 treatment-naïve idiopathic pulmonary arterial hypertension patients (IPAH in CLS file) and 4 controls (Control in CLS).
						Data from GEO dataset <a href="https://www.ncbi.nlm.nih.gov/geo/query/acc.cgi?acc=GSE68314">GSE68314</a>.
					</td>
				</tr>
			</table>
		</div>

		<br>
		<h3>How to cite <u>Nor<b>mi</u><i>R</b>azor</i>?</h3>
		<p class="p-justify">
			A combination-based references for qPCR experiments are described in:
			<div style="margin-left: 1em;">Pagacz K, Kucharski P, Smyczynska U, Grabia S, Chowdhury D & Fendler W. (2020) <a href="https://doi.org/10.1186/s12864-020-6530-3">A systemic approach to screening high-throughput RT-qPCR data for a suitable set of reference circulating miRNAs.</a> <i>BMC Genomics</i>, 21, 111.</div>
		</p>
		<p class="p-justify">
			<u>Nor<b>mi</u><i>R</b>azor</i> paper is currently available as preprint at bioRxiv:
			<div style="margin-left: 1em;">Grabia S, Smyczynska U, Pagacz K & Fendler W (2020) <a href="https://doi.org/10.1101/2020.03.11.986901">NormiRazor – Tool Applying GPU-accelerated Computing for Determination of Internal References in MicroRNA Transcription Studies.</a> bioRxiv.</div>
		</p>

		<br><br>
		<h3>References</h3>
		<ol>
			<a name="refNormFinder"></a>
			<li class="ref">
				Andersen CL, Ledet-Jensen J, Orntoft TF. (2004) 
				<a href="https://doi.org/10.1158/0008-5472.CAN-04-0496">Normalization of Real-Time quantitative reverse transcription- PCR data: a model-based variance estimation approach to identify genes suited for normalization, applied to bladder and colon cancer data sets.</a>
				<i>Cancer Research</i>, 64, 5245–5250.
			</li>
			
			<a name="refKP"></a>
			<li class="ref">
				Pagacz K, Kucharski P, Smyczynska U, Grabia S, Chowdhury D & Fendler W.  (2020) 
				<a href="https://doi.org/10.1186/s12864-020-6530-3">A systemic approach to screening high-throughput RT-qPCR data for a suitable set of reference circulating miRNAs.</a> 
				<i>BMC Genomics</i>, 21, 111.
			</li>
			
			<a name="refBestKeeper"></a>
			<li class="ref">
				Pfaffl MW, Tichopad A, Prgomet C, Neuvians TP. (2004) 
				<a href="https://doi.org/10.1023/B:BILE.0000019559.84305.47">Determination of stable housekeeping genes, differentially regulated target genes and sample integrity: BestKeeper - Excel-based tool using pair-wise correlations.</a> 
				<i>Biotechnology letters</i>, 26(6), 509-15.
			</li>
			
			<a name="refgeNorm"></a>
			<li class="ref">
				Vandesompele J, De Preter K, Pattyn I, Poppe B, Van Roy N, De Paepe A, Speleman R. (2002) 
				<a href="https://doi.org/10.1186/gb-2002-3-7-research0034">Accurate normalization of real-time quantitative RT-PCR data by geometric averaging of multiple internal control genes.</a>
				<i>Genome Biology</i>, 3, 0034.1–0034.11.
			</li>		
		</ol>
	
	</div>

	<?php include('footer.php') ?>
</body>
</html>


<style>
	h3 {
		margin-top: 1em;
	}
	.ref {
		text-align: justify;
	}
	.p-justify {
		text-align: justify;
	}
</style>


		<!-- <p>
			Scale of research into a crucial subset of diseases of affluence, namely non-communicable
diseases, which are responsible for about 80% of deaths worldwide, has increased rapidly
in recent years. This development was enabled by computing power of personal computers increasing greatly and the ability to process much larger datasets in acceptable timeframes. Main topics of investigation for those diseases is their prediction and detection in
early stages. One of the ideas for evaluating those inclinations is the use of biomarkers,
typically genes or molecules in an organism, whose expression levels vary significantly if
a disease is present. The example of such indicators are microRNAs, which are studied in
a field of transcriptomics. Normalization is an indispensable step of data analysis in these
kinds of studies, since it removes unwanted, non-biological variability from data. In targeted qPCR assays normalization is typically performed with respect to reference genes.
A criterion for choice of such references is how their expression levels are invariable
between different samples and conditions – this requires the identification of suitable normalizers for a particular experiment, which is not trivial. Averaging expression of 2 and
3 genes seems to produce references with higher stability in comparison to single genes,
but finding the optimal combination by evaluating its stability is necessary. This generates
a considerable computational load due to the number of possible combinations generated
from a dataset. Existing implementations of the most popular normalization algorithms
(geNorm, BestKeeper and NormFinder) perform poorly for large datasets and may require days to compute stability values for all potential references. Since the calculations
of those stabilities for combinations are independent from one another the performance
improvement potential in adopting the parallel approach for this task was noticed.
		</p>
	</div> -->
