# Supplementary material for: NormiRazor: tool applying GPU-accelerated computing for determination of internal references in microRNA transcription studies
Source: BMC Bioinformatics. 2020 Sep 29;21:425. doi: 10.1186/s12859-020-03743-8 (PMC7523363; doi:10.1186/s12859-020-03743-8)
Supplement: Supplementary file 3 — Additional file 3 Archive with source code. This archive contains NormiRazor source code. [file 12859_2020_3743_MOESM3_ESM.zip › normirazor-master/activate.php]

<?php

require_once('functions.php');
require_once('db.php');

$token = $_GET['token'] ?? null;

$stmt = $pdo->prepare('
    SELECT u.id, t.valid_to
    FROM users u 
    INNER JOIN tokens t ON t.user = u.id
    WHERE t.token = ?
');
$stmt->execute([$token]);
$result = $stmt->fetch(PDO::FETCH_ASSOC);

$userId = $result['id'];

$stmt = $pdo->prepare('
    UPDATE users u
    SET u.active = 1
    WHERE u.id = ?
');
$stmt->execute([
    $userId
]);

$stmt = $pdo->prepare('
    UPDATE tokens t
    SET t.valid_to = NOW()
    WHERE t.token = ?
');
$stmt->execute([
    $token
]);

header('Location: login.php?success=Account activated.');
