# Supplementary material for: NormiRazor: tool applying GPU-accelerated computing for determination of internal references in microRNA transcription studies
Source: BMC Bioinformatics. 2020 Sep 29;21:425. doi: 10.1186/s12859-020-03743-8 (PMC7523363; doi:10.1186/s12859-020-03743-8)
Supplement: Supplementary file 3 — Additional file 3 Archive with source code. This archive contains NormiRazor source code. [file 12859_2020_3743_MOESM3_ESM.zip › normirazor-master/aggr.py]

import sys
# import numpy as np
import pandas as pd
# import plotly
# import plotly.graph_objs as go

print(sys.argv)
# quit()

if len(sys.argv) != 6 and len(sys.argv) != 7:
	print("ERROR: How to run: python3 aggr.py [combLen] [outFile] [gnFile] [nfFile] [nfgFile*] [bkFile]")
	quit()

combinationLength = sys.argv[1]
outFileName = sys.argv[2]
GNFile  = sys.argv[3]
NFFile  = sys.argv[4]
if (len(sys.argv) == 7):
	NFGFile = sys.argv[5]
	BKFile  = sys.argv[6]
else:
	BKFile  = sys.argv[5]

GN  = pd.read_csv(GNFile, sep='\t', engine='python')
print('1 read')
NF  = pd.read_csv(NFFile, sep='\t', engine='python')
print('2 read')
if (len(sys.argv) == 7):
	NFG = pd.read_csv(NFGFile, sep='\t', engine='python')
print('3 read')
BK  = pd.read_csv(BKFile, sep='\t', engine='python')
print('4 read')
# combinationLength = 2
# outFileName = 'aggrOut.txt'
# GN  = pd.read_csv('1/GN/1_GSE47125_result_GN_1.csv', sep='\t')
# NF  = pd.read_csv('1/NF/1_GSE47125_result_NF_1.csv', sep='\t')
# NFG = pd.read_csv('1/NFG/1_GSE47125_result_NFG_1.csv', sep='\t')
# BK  = pd.read_csv('1/BK/1_GSE47125_result_BK_1.csv', sep='\t')
# GN  = pd.read_csv('1/GN/1_GSE47125_result_GN_2.csv', sep='\t')
# NF  = pd.read_csv('1/NF/1_GSE47125_result_NF_2.csv', sep='\t')
# NFG = pd.read_csv('1/NFG/1_GSE47125_result_NFG_2.csv', sep='\t')
# BK  = pd.read_csv('1/BK/1_GSE47125_result_BK_2.csv', sep='\t')

# print(GN)

def normalizeStability(dataset):
	stabilityMin = dataset.Stability.min()
	stabilityMax = dataset.Stability.max()

	dataset.Stability = (dataset.Stability - stabilityMin) / (stabilityMax - stabilityMin)

	return dataset

if (len(sys.argv) == 7):
	algorithmSet = {'GN': GN, 'NF': NF, 'NFG': NFG, 'BK': BK}
else:
	algorithmSet = {'GN': GN, 'NF': NF, 'BK': BK}

if (combinationLength == 1):
	allAlgorithms = pd.DataFrame(columns = ['Name', 'Stability'])
	allAlgorithms.Name = GN.Name

	for name, algorithm in algorithmSet.items():
		algorithm = normalizeStability(algorithm)
		# print(name, list(algorithm.sort_values(by = "Stability").head(5).Name))

		allAlgorithms = allAlgorithms.join(
			algorithm.set_index('Name'), on='Name', rsuffix='_' + name
		)
	
	if (len(sys.argv) == 7):
		allAlgorithms['Average'] = \
			(allAlgorithms.Stability_GN + \
			allAlgorithms.Stability_NF + \
			allAlgorithms.Stability_NFG + \
			allAlgorithms.Stability_BK) / 4.0
	else:
		allAlgorithms['Average'] = \
			(allAlgorithms.Stability_GN + \
			allAlgorithms.Stability_NF + \
			allAlgorithms.Stability_BK) / 3.0

	# print(allAlgorithms)

	# allAlgorithmsTop = allAlgorithms.sort_values(by = "Average").head(5)

	# print('AGGR', list(allAlgorithmsTop.Name))

else:
	allAlgorithms = pd.DataFrame(columns = ['Name', 'Ranking', 'Stability', 'New_Ranking'])
	allAlgorithms.Name = GN.Name

	for name, algorithm in algorithmSet.items():
		algorithm.sort_values(by = ['Ranking', 'Stability'], inplace = True)
		algorithm.reset_index(drop = True, inplace = True)
		# print(algorithm)
		
		algorithm['New_Ranking'] = algorithm.index / len(algorithm.index)

		allAlgorithms = allAlgorithms.join(
			algorithm.set_index('Name'), 
			on='Name', rsuffix='_' + name
		)

		# print(algorithm)

	# print(allAlgorithms)

	if (len(sys.argv) == 7):
		allAlgorithms['Average'] = \
			(allAlgorithms.New_Ranking_GN + \
			allAlgorithms.New_Ranking_NF + \
			allAlgorithms.New_Ranking_NFG + \
			allAlgorithms.New_Ranking_BK) / 4.0
	else:
		allAlgorithms['Average'] = \
			(allAlgorithms.New_Ranking_GN + \
			allAlgorithms.New_Ranking_NF + \
			allAlgorithms.New_Ranking_BK) / 3.0

	allAlgorithms.drop(columns = ['Ranking', 'Stability', 'New_Ranking'], inplace = True)

# print(allAlgorithms.sort_values(by = "Average"))

allAlgorithms.sort_values(by = "Average").to_csv(
	outFileName,
	sep = '\t',
	# header = None, 
	index = False
)
