# Supplementary material for: NormiRazor: tool applying GPU-accelerated computing for determination of internal references in microRNA transcription studies
Source: BMC Bioinformatics. 2020 Sep 29;21:425. doi: 10.1186/s12859-020-03743-8 (PMC7523363; doi:10.1186/s12859-020-03743-8)
Supplement: Supplementary file 3 — Additional file 3 Archive with source code. This archive contains NormiRazor source code. [file 12859_2020_3743_MOESM3_ESM.zip › normirazor-master/aggr_ones.py]

import sys
import pandas as pd
import numpy as np

if len(sys.argv) != 7 and len(sys.argv) != 8:
	print("ERROR: How to run: python3 aggr_ones.py [outFile] [maxMirs] [inFile] [gnFile] [bkFile] [nfFile] [nfgFile*]")
	quit()

shortFileName = sys.argv[1]
maxMirs = sys.argv[2]

inputFile = sys.argv[3]

GNFile  = sys.argv[4]
BKFile  = sys.argv[5]
NFFile = sys.argv[6]
if (len(sys.argv) == 8):	
	NFGFile  = sys.argv[7]

BK  = pd.read_csv(BKFile, sep='\t', engine='python', index_col = 0)
BK.sort_values(by = ['Stability'], inplace = True)
BK['Ranking'] = np.arange(0, BK.shape[0])/BK.shape[0]

GN  = pd.read_csv(GNFile, sep='\t', engine='python', index_col = 0)
GN.sort_values(by = ['Stability'], inplace = True)
GN['Ranking'] = np.arange(0, GN.shape[0])/GN.shape[0]

NF  = pd.read_csv(NFFile, sep='\t', engine='python', index_col = 0)
NF.sort_values(by = ['Stability'], inplace = True)
NF['Ranking'] = np.arange(0, NF.shape[0])/NF.shape[0]

if (len(sys.argv) == 8):
    NFG = pd.read_csv(NFGFile, sep='\t', engine='python', index_col = 0)
    NFG.sort_values(by = ['Stability'], inplace = True)
    NFG['Ranking'] = np.arange(0, NFG.shape[0])/NFG.shape[0]


allAlgorithms = pd.DataFrame(columns = ['CombinedRanking'], index = BK.index)

allAlgorithms['CombinedRanking'] = NF['Ranking']  + GN['Ranking'] + BK['Ranking'] 

if (len(sys.argv) == 8):
    allAlgorithms['CombinedRanking'] += NFG['Ranking']

allAlgorithms.sort_values(by = ['CombinedRanking'], inplace = True)

mirNum = min([int(allAlgorithms.shape[0]), int(maxMirs)])

inputData = pd.read_csv(inputFile, sep='\t', engine='python', index_col = 0, skiprows=[0,1])
outputData = inputData.loc[allAlgorithms.index[:mirNum], :]

header = [['#1.2', ''], [outputData.shape[0],outputData.shape[1]-1]]
header = pd.DataFrame(header)

header.to_csv(shortFileName, sep = '\t', header = False, index=False)
outputData.to_csv(shortFileName, sep = '\t', mode='a')

print(shortFileName)
