# Supplementary material for: NormiRazor: tool applying GPU-accelerated computing for determination of internal references in microRNA transcription studies
Source: BMC Bioinformatics. 2020 Sep 29;21:425. doi: 10.1186/s12859-020-03743-8 (PMC7523363; doi:10.1186/s12859-020-03743-8)
Supplement: Supplementary file 3 — Additional file 3 Archive with source code. This archive contains NormiRazor source code. [file 12859_2020_3743_MOESM3_ESM.zip › normirazor-master/composer.json]

{
    "require": {
        "swiftmailer/swiftmailer": "^6.0",
        "symfony/dotenv": "^5.0"
    }
}
