# Supplementary material for: NormiRazor: tool applying GPU-accelerated computing for determination of internal references in microRNA transcription studies
Source: BMC Bioinformatics. 2020 Sep 29;21:425. doi: 10.1186/s12859-020-03743-8 (PMC7523363; doi:10.1186/s12859-020-03743-8)
Supplement: Supplementary file 3 — Additional file 3 Archive with source code. This archive contains NormiRazor source code. [file 12859_2020_3743_MOESM3_ESM.zip › normirazor-master/composer.lock]

{
    "_readme": [
        "This file locks the dependencies of your project to a known state",
        "Read more about it at https://getcomposer.org/doc/01-basic-usage.md#installing-dependencies",
        "This file is @generated automatically"
    ],
    "content-hash": "e7c69e6071fb478d1c94af9dbf53781a",
    "packages": [
        {
            "name": "doctrine/lexer",
            "version": "v1.0.1",
            "source": {
                "type": "git",
                "url": "https://github.com/doctrine/lexer.git",
                "reference": "83893c552fd2045dd78aef794c31e694c37c0b8c"
            },
            "dist": {
                "type": "zip",
                "url": "https://api.github.com/repos/doctrine/lexer/zipball/83893c552fd2045dd78aef794c31e694c37c0b8c",
                "reference": "83893c552fd2045dd78aef794c31e694c37c0b8c",
                "shasum": ""
            },
            "require": {
                "php": ">=5.3.2"
            },
            "type": "library",
            "extra": {
                "branch-alias": {
                    "dev-master": "1.0.x-dev"
                }
            },
            "autoload": {
                "psr-0": {
                    "Doctrine\\Common\\Lexer\\": "lib/"
                }
            },
            "notification-url": "https://packagist.org/downloads/",
            "license": [
                "MIT"
            ],
            "authors": [
                {
                    "name": "Roman Borschel",
                    "email": "roman@code-factory.org"
                },
                {
                    "name": "Guilherme Blanco",
                    "email": "guilhermeblanco@gmail.com"
                },
                {
                    "name": "Johannes Schmitt",
                    "email": "schmittjoh@gmail.com"
                }
            ],
            "description": "Base library for a lexer that can be used in Top-Down, Recursive Descent Parsers.",
            "homepage": "http://www.doctrine-project.org",
            "keywords": [
                "lexer",
                "parser"
            ],
            "time": "2014-09-09T13:34:57+00:00"
        },
        {
            "name": "egulias/email-validator",
            "version": "2.1.4",
            "source": {
                "type": "git",
                "url": "https://github.com/egulias/EmailValidator.git",
                "reference": "8790f594151ca6a2010c6218e09d96df67173ad3"
            },
            "dist": {
                "type": "zip",
                "url": "https://api.github.com/repos/egulias/EmailValidator/zipball/8790f594151ca6a2010c6218e09d96df67173ad3",
                "reference": "8790f594151ca6a2010c6218e09d96df67173ad3",
                "shasum": ""
            },
            "require": {
                "doctrine/lexer": "^1.0.1",
                "php": ">= 5.5"
            },
            "require-dev": {
                "dominicsayers/isemail": "dev-master",
                "phpunit/phpunit": "^4.8.35||^5.7||^6.0",
                "satooshi/php-coveralls": "^1.0.1"
            },
            "suggest": {
                "ext-intl": "PHP Internationalization Libraries are required to use the SpoofChecking validation"
            },
            "type": "library",
            "extra": {
                "branch-alias": {
                    "dev-master": "2.0.x-dev"
                }
            },
            "autoload": {
                "psr-4": {
                    "Egulias\\EmailValidator\\": "EmailValidator"
                }
            },
            "notification-url": "https://packagist.org/downloads/",
            "license": [
                "MIT"
            ],
            "authors": [
                {
                    "name": "Eduardo Gulias Davis"
                }
            ],
            "description": "A library for validating emails against several RFCs",
            "homepage": "https://github.com/egulias/EmailValidator",
            "keywords": [
                "email",
                "emailvalidation",
                "emailvalidator",
                "validation",
                "validator"
            ],
            "time": "2018-04-10T10:11:19+00:00"
        },
        {
            "name": "swiftmailer/swiftmailer",
            "version": "v6.1.2",
            "source": {
                "type": "git",
                "url": "https://github.com/swiftmailer/swiftmailer.git",
                "reference": "7d760881d266d63c5e7a1155cbcf2ac656a31ca8"
            },
            "dist": {
                "type": "zip",
                "url": "https://api.github.com/repos/swiftmailer/swiftmailer/zipball/7d760881d266d63c5e7a1155cbcf2ac656a31ca8",
                "reference": "7d760881d266d63c5e7a1155cbcf2ac656a31ca8",
                "shasum": ""
            },
            "require": {
                "egulias/email-validator": "~2.0",
                "php": ">=7.0.0"
            },
            "require-dev": {
                "mockery/mockery": "~0.9.1",
                "symfony/phpunit-bridge": "~3.3@dev"
            },
            "suggest": {
                "ext-intl": "Needed to support internationalized email addresses",
                "true/punycode": "Needed to support internationalized email addresses, if ext-intl is not installed"
            },
            "type": "library",
            "extra": {
                "branch-alias": {
                    "dev-master": "6.1-dev"
                }
            },
            "autoload": {
                "files": [
                    "lib/swift_required.php"
                ]
            },
            "notification-url": "https://packagist.org/downloads/",
            "license": [
                "MIT"
            ],
            "authors": [
                {
                    "name": "Chris Corbyn"
                },
                {
                    "name": "Fabien Potencier",
                    "email": "fabien@symfony.com"
                }
            ],
            "description": "Swiftmailer, free feature-rich PHP mailer",
            "homepage": "https://swiftmailer.symfony.com",
            "keywords": [
                "email",
                "mail",
                "mailer"
            ],
            "time": "2018-07-13T07:04:35+00:00"
        },
        {
            "name": "symfony/dotenv",
            "version": "v5.0.4",
            "source": {
                "type": "git",
                "url": "https://github.com/symfony/dotenv.git",
                "reference": "8331da80cc35fe903db0ff142376d518804ff1b1"
            },
            "dist": {
                "type": "zip",
                "url": "https://api.github.com/repos/symfony/dotenv/zipball/8331da80cc35fe903db0ff142376d518804ff1b1",
                "reference": "8331da80cc35fe903db0ff142376d518804ff1b1",
                "shasum": ""
            },
            "require": {
                "php": "^7.2.5"
            },
            "require-dev": {
                "symfony/process": "^4.4|^5.0"
            },
            "type": "library",
            "extra": {
                "branch-alias": {
                    "dev-master": "5.0-dev"
                }
            },
            "autoload": {
                "psr-4": {
                    "Symfony\\Component\\Dotenv\\": ""
                },
                "exclude-from-classmap": [
                    "/Tests/"
                ]
            },
            "notification-url": "https://packagist.org/downloads/",
            "license": [
                "MIT"
            ],
            "authors": [
                {
                    "name": "Fabien Potencier",
                    "email": "fabien@symfony.com"
                },
                {
                    "name": "Symfony Community",
                    "homepage": "https://symfony.com/contributors"
                }
            ],
            "description": "Registers environment variables from a .env file",
            "homepage": "https://symfony.com",
            "keywords": [
                "dotenv",
                "env",
                "environment"
            ],
            "time": "2020-01-08T17:33:29+00:00"
        }
    ],
    "packages-dev": [],
    "aliases": [],
    "minimum-stability": "stable",
    "stability-flags": [],
    "prefer-stable": false,
    "prefer-lowest": false,
    "platform": [],
    "platform-dev": []
}
