# Supplementary material for: NormiRazor: tool applying GPU-accelerated computing for determination of internal references in microRNA transcription studies
Source: BMC Bioinformatics. 2020 Sep 29;21:425. doi: 10.1186/s12859-020-03743-8 (PMC7523363; doi:10.1186/s12859-020-03743-8)
Supplement: Supplementary file 3 — Additional file 3 Archive with source code. This archive contains NormiRazor source code. [file 12859_2020_3743_MOESM3_ESM.zip › normirazor-master/configs/app.conf]

server {
    listen 80;
    #listen   80 default_server; ## listen for ipv4; this line is default and implied
    #listen 443 ssl;
    #listen [::]:80 ipv6only=on;

    root /var/www/app;
    server_name app;
    #server_name 10.20.102.121;
    #ssl_certificate     nginx-selfsigned.crt;
    #ssl_certificate_key nginx-selfsigned.key;
    index index.php;
    charset utf8;

    location /assets/
    {
        location ~ \.(?:js|json|ts|css|scss|woff(?:2)?|ttf|map|ico|html|xml|swf|flv|pdf|xls|htc|svg|gif|jpg|png|jpeg)$ {
            log_not_found off;
            expires 90d;
            gzip on;
            gzip_static on;
            gzip_http_version 1.1;
            gzip_comp_level 8;
            gzip_types text/plain text/css application/x-javascript text/javascript;
        }

        return 404;
    }

    location = /500.html {}

    location = /favicon.ico
    {
        log_not_found off;
        access_log off;
    }

    location = /robots.txt
    {
        allow all;
        log_not_found off;
        access_log off;
    }

    location /
    {
        try_files $uri $uri/ /index.php?$args;
    }

    location ~ \.php$
    {
        try_files $uri =404;
        include fastcgi_params;
        fastcgi_param SCRIPT_FILENAME $document_root$fastcgi_script_name;
	    fastcgi_pass unix:/var/run/php/php7.2-fpm.sock;
    }

    location /output
    {
        internal;
    }

    location /input
    {
        internal;
    }
    
    location /error
    {
        internal;
    }
    
    location /meta
    {
        internal;
    }
}
