# Supplementary material for: NormiRazor: tool applying GPU-accelerated computing for determination of internal references in microRNA transcription studies
Source: BMC Bioinformatics. 2020 Sep 29;21:425. doi: 10.1186/s12859-020-03743-8 (PMC7523363; doi:10.1186/s12859-020-03743-8)
Supplement: Supplementary file 3 — Additional file 3 Archive with source code. This archive contains NormiRazor source code. [file 12859_2020_3743_MOESM3_ESM.zip › normirazor-master/configs/nginx.conf]

user www-data www-data;
worker_processes auto;
pid /run/nginx.pid;

events {
	worker_connections 1024;
	# multi_accept on;
}

http {

	##
	# Basic Settings
	##

	sendfile on;
	tcp_nopush on;
	tcp_nodelay on;
	keepalive_timeout 65;
	types_hash_max_size 2048;
	# server_tokens off;

	# server_names_hash_bucket_size 64;
	# server_name_in_redirect off;

	include /etc/nginx/mime.types;
	default_type application/octet-stream;

	##
	# Logging Settings
	##

    log_format  main  '$remote_addr - $remote_user [$time_local] "$request" '
                      '$status $body_bytes_sent "$http_referer" '
                      '"$http_user_agent" "$http_x_forwarded_for"';

	access_log /var/log/nginx/access.log main;
	error_log /var/log/nginx/error.log;

	##
	# Gzip Settings
	##

	gzip on;
	gzip_disable "msie6";

	# gzip_vary on;
	# gzip_proxied any;
	# gzip_comp_level 6;
	# gzip_buffers 16 8k;
	# gzip_http_version 1.1;
	# gzip_types text/plain text/css application/json application/javascript text/xml application/xml application/xml+rss text/javascript;

	##
	# Virtual Host Configs
	##

	include /etc/nginx/conf.d/*.conf;
	include /etc/nginx/sites-enabled/*.conf;
}

#mail {
#	# See sample authentication script at:
#	# http://wiki.nginx.org/ImapAuthenticateWithApachePhpScript
#
#	# auth_http localhost/auth.php;
#	# pop3_capabilities "TOP" "USER";
#	# imap_capabilities "IMAP4rev1" "UIDPLUS";
#
#	server {
#		listen     localhost:110;
#		protocol   pop3;
#		proxy      on;
#	}
#
#	server {
#		listen     localhost:143;
#		protocol   imap;
#		proxy      on;
#	}
#}
