# Supplementary material for: NormiRazor: tool applying GPU-accelerated computing for determination of internal references in microRNA transcription studies
Source: BMC Bioinformatics. 2020 Sep 29;21:425. doi: 10.1186/s12859-020-03743-8 (PMC7523363; doi:10.1186/s12859-020-03743-8)
Supplement: Supplementary file 3 — Additional file 3 Archive with source code. This archive contains NormiRazor source code. [file 12859_2020_3743_MOESM3_ESM.zip › normirazor-master/configs/php-fpm.conf]

[global]
daemonize = no
pid = PHP_RUN_DIR/php7.2-fpm.pid

; Log level
; Possible Values: alert, error, warning, notice, debug
; Default Value: notice
log_level = notice

; Error log file
; If it's set to "syslog", log is sent to syslogd instead of being written
; in a local file.
; Note: the default prefix is /var
; Default Value: log/php-fpm.log
error_log = /proc/self/fd/2

include=/etc/php/7.2/fpm/pool.d/*.conf
