# Supplementary material for: NormiRazor: tool applying GPU-accelerated computing for determination of internal references in microRNA transcription studies
Source: BMC Bioinformatics. 2020 Sep 29;21:425. doi: 10.1186/s12859-020-03743-8 (PMC7523363; doi:10.1186/s12859-020-03743-8)
Supplement: Supplementary file 3 — Additional file 3 Archive with source code. This archive contains NormiRazor source code. [file 12859_2020_3743_MOESM3_ESM.zip › normirazor-master/configs/php.ini]

cgi.fix_pathinfo = 0;
;   Default Value: E_ALL & ~E_NOTICE & ~E_STRICT & ~E_DEPRECATED
;   Development Value: E_ALL
;   Production Value: E_ALL & ~E_DEPRECATED & ~E_STRICT
error_reporting = E_ALL

;   Default Value: On
;   Development Value: On
;   Production Value: Off
display_errors = On

variables_order = "EGPCS"
default_charset = "UTF-8"

post_max_size = 25M
upload_max_filesize = 20M
