# Supplementary material for: NormiRazor: tool applying GPU-accelerated computing for determination of internal references in microRNA transcription studies
Source: BMC Bioinformatics. 2020 Sep 29;21:425. doi: 10.1186/s12859-020-03743-8 (PMC7523363; doi:10.1186/s12859-020-03743-8)
Supplement: Supplementary file 3 — Additional file 3 Archive with source code. This archive contains NormiRazor source code. [file 12859_2020_3743_MOESM3_ESM.zip › normirazor-master/constants.php]

<?php

require_once('vendor/autoload.php');

use Symfony\Component\Dotenv\Dotenv;

$dotenv = new Dotenv();
$dotenv->load(__DIR__.'/.env');

$algorithmDictionary = [
	1 => 'GeNorm',
	2 => 'NormFinder',
	3 => 'BestKeeper'
];

$baseUrl = $_ENV['BASE_URL'];

$pathPrefix = $_ENV['PATH_PREFIX'];

$dataFilePath  = 'data/';
$shortDataFilePath = 'short_data/';
$normalizedDataPath = 'data/normalized/';
$outputFilePath = 'out/';
$groupsFilePath = 'groups/';
$errorFilePath = 'logs/';
$metaFilePath  = 'meta/';
// $graphsFilePath  = 'graphs/';

$paths = [
	'dataPath' => 'data/',
	'shortDataPath' => 'short_data/',
	'normDataPath' => 'data/normalized/',
	'outputPath' => 'out/',
	'groupsPath' => 'groups/',
	'errorPath' => 'logs/',
	'metaPath' => 'meta/',
	// 'graphsPath' => $graphsFilePath,
];

$transport = (new Swift_SmtpTransport($_ENV['MAILER_SERVER'], $_ENV['MAILER_PORT'], 'ssl'))
	->setUsername($_ENV['MAILER_USER'])
	->setPassword($_ENV['MAILER_PASS']);

$mailer = new Swift_Mailer($transport);


class PathEnum
{
	const INPUT_GCT_PATH = 'input/gct/';
	const INPUT_CLS_PATH = 'input/cls/';
	const INPUT_GCT_SHORT_PATH = 'input/gct_short/';

	const OUTPUT_RAW_PATH = 'output/raw/';
	const OUTPUT_AGGR_PATH = 'output/aggr/';
	const OUTPUT_NORM_PATH = 'output/norm/';

	const META_PATH = 'meta/';
	const ERROR_PATH = 'error/';

	const TEST_DATA_PATH = 'test_datasets/';

	static public function getInputGctFilename(string $inputHash)
	{
		return $_ENV['PATH_PREFIX'] . self::INPUT_GCT_PATH . $inputHash . '.txt';
	}

	static public function getInputClsFilename(string $inputHash)
	{
		return $_ENV['PATH_PREFIX'] . self::INPUT_CLS_PATH . $inputHash . '.txt';
	}

	static public function getInputGctShortFilename(string $inputHash)
	{
		return $_ENV['PATH_PREFIX'] . self::INPUT_GCT_SHORT_PATH . $inputHash . '.txt';
	}

	static public function getOutputRawFilename(string $outputHash)
	{
		return $_ENV['PATH_PREFIX'] . self::OUTPUT_RAW_PATH . $outputHash . '.txt';
	}

	static public function getOutputAggrFilename(string $outputHash)
	{
		return $_ENV['PATH_PREFIX'] . self::OUTPUT_AGGR_PATH . $outputHash . '.txt';
	}

	static public function getOutputNormFilename(string $outputHash)
	{
		return $_ENV['PATH_PREFIX'] . self::OUTPUT_NORM_PATH . $outputHash . '.txt';
	}

	static public function getOutputNormPath()
	{
		return $_ENV['PATH_PREFIX'] . self::OUTPUT_NORM_PATH;
	}

	static public function getMetaFilename(string $outputHash)
	{
		return $_ENV['PATH_PREFIX'] . self::META_PATH . $outputHash . '.txt';
	}

	static public function getErrorFilename(string $outputHash)
	{
		return $_ENV['PATH_PREFIX'] . self::ERROR_PATH . $outputHash . '.txt';
	}


	static public function getInputGctUrl(string $inputHash)
	{
		return $_ENV['BASE_URL'] . self::INPUT_GCT_PATH . $inputHash . '.txt';
	}

	static public function getInputClsUrl(string $inputHash)
	{
		return $_ENV['BASE_URL'] . self::INPUT_CLS_PATH . $inputHash . '.txt';
	}

	static public function getOutputRawUrl(string $outputHash)
	{
		return $_ENV['BASE_URL'] . self::OUTPUT_RAW_PATH . $outputHash . '.txt';
	}


	static public function getErrorUrl(string $outputHash)
	{
		return $_ENV['BASE_URL'] . self::ERROR_PATH . $outputHash . '.txt';
	}

	static public function getTestFilename(string $fileName)
	{
		return $_ENV['PATH_PREFIX'] . self::TEST_DATA_PATH . $fileName;
	}
}
