# Supplementary material for: NormiRazor: tool applying GPU-accelerated computing for determination of internal references in microRNA transcription studies
Source: BMC Bioinformatics. 2020 Sep 29;21:425. doi: 10.1186/s12859-020-03743-8 (PMC7523363; doi:10.1186/s12859-020-03743-8)
Supplement: Supplementary file 3 — Additional file 3 Archive with source code. This archive contains NormiRazor source code. [file 12859_2020_3743_MOESM3_ESM.zip › normirazor-master/db.php]

<?php
	require_once('constants.php');

	$host = $_ENV['DB_HOST'];
	$db   = $_ENV['DB_NAME'];
	$user = $_ENV['DB_USER'];
	$pass = $_ENV['DB_PASS'];
	$charset = 'utf8';

	$dsn = "mysql:host=$host;port=3306;dbname=$db;charset=$charset";
	$opt = [
	    PDO::ATTR_ERRMODE            => PDO::ERRMODE_EXCEPTION,
	    PDO::ATTR_DEFAULT_FETCH_MODE => PDO::FETCH_ASSOC,
	    PDO::ATTR_EMULATE_PREPARES   => false,
	];
	$pdo = new PDO($dsn, $user, $pass, $opt);
?>
