# Supplementary material for: NormiRazor: tool applying GPU-accelerated computing for determination of internal references in microRNA transcription studies
Source: BMC Bioinformatics. 2020 Sep 29;21:425. doi: 10.1186/s12859-020-03743-8 (PMC7523363; doi:10.1186/s12859-020-03743-8)
Supplement: Supplementary file 3 — Additional file 3 Archive with source code. This archive contains NormiRazor source code. [file 12859_2020_3743_MOESM3_ESM.zip › normirazor-master/delete.php]

<?php
session_start();
if (!isset($_SESSION['login'])) {
	header('Location: login.php');
}

require_once('db.php');
require_once('functions.php');

// $pathPrefix = '/home/sg/www-norm/';
// $dataFilePath = 'data/';

$type = $_GET['t'];
$id = $_GET['id'];

if ($type === 'ticket') {
	$stmt = $pdo->prepare('
		SELECT s.id
		FROM sets s 
		INNER JOIN users u ON u.id = s.user_id
		WHERE s.id = ? AND (u.login = ? OR u.email = ?)
	');
	$stmt->execute([$id, $_SESSION['login'], $_SESSION['login']]);
	$entity = $stmt->fetch(PDO::FETCH_ASSOC);
}

if ($entity) {
	// var_dump($entity);

	deleteSetTask($id);

	// if (file_exists($entity['output_file_name'])) {
	// 	unlink($entity['output_file_name']);
	// }
	// if (file_exists($entity['error_file_name'])) {
	// 	unlink($entity['error_file_name']);
	// }

	// $stmt = $pdo->prepare('DELETE FROM tickets WHERE id = ?');
	// $stmt->execute([$entity['id']]);
} else {
	echo 'Nothing to delete';
}
// die;
header('Location: history_sets.php');
