# Supplementary material for: NormiRazor: tool applying GPU-accelerated computing for determination of internal references in microRNA transcription studies
Source: BMC Bioinformatics. 2020 Sep 29;21:425. doi: 10.1186/s12859-020-03743-8 (PMC7523363; doi:10.1186/s12859-020-03743-8)
Supplement: Supplementary file 3 — Additional file 3 Archive with source code. This archive contains NormiRazor source code. [file 12859_2020_3743_MOESM3_ESM.zip › normirazor-master/download.php]

<?php
require_once('db.php');
require_once('constants.php');

session_start();
if (!isset($_SESSION['login'])) {
    header('Location: login.php');
}

$stmt = $pdo->prepare('
    SELECT u.id
    FROM users u
    WHERE u.login=? OR u.email=?
');
$stmt->execute([$_SESSION['login'], $_SESSION['login']]);
$user = $stmt->fetch(PDO::FETCH_ASSOC);
$user_id = $user['id'];


$file_url = $_GET['name'];
$file_type = $_GET['t'];

$path_parts = pathinfo($file_url);
$file_name = $path_parts['filename']; 

$allowed2download = FALSE;
switch ($file_type) {
    case 'input_gct':
        $stmt = $pdo->prepare('
            SELECT s.id
            FROM sets s
            WHERE s.user_id=? AND s.gct_hash=?
        ');
        $stmt->execute([$user_id, $file_name]);
        $norm_out = $stmt->fetch(PDO::FETCH_ASSOC);

        if ($norm_out) {
            $allowed2download = TRUE;
        }

        break;


    case 'input_cls':
        $stmt = $pdo->prepare('
            SELECT s.id
            FROM sets s
            WHERE s.user_id=? AND s.cls_hash=?
        ');
        $stmt->execute([$user_id, $file_name]);
        $norm_out = $stmt->fetch(PDO::FETCH_ASSOC);

        if ($norm_out) {
            $allowed2download = TRUE;
        }

        break;

    
    case 'output_comb':
        $stmt = $pdo->prepare('
            SELECT s.id
            FROM combined_outputs co
            INNER JOIN sets s ON co.set_id=s.id
            WHERE s.user_id=? AND co.combined_output_filename=?
        ');
        $stmt->execute([$user_id, PathEnum::getOutputAggrFilename($file_name)]);
        $norm_out = $stmt->fetch(PDO::FETCH_ASSOC);

        if ($norm_out) {
            $allowed2download = TRUE;
        }
        
        break;

    case 'output_raw':
    case 'error':
        $stmt = $pdo->prepare('
            SELECT s.id
            FROM tickets_sets t
            INNER JOIN sets s ON s.id=t.set_id
            WHERE s.user_id=? AND t.output_hash=?
        ');
        $stmt->execute([$user_id, $file_name]);
        $norm_out = $stmt->fetch(PDO::FETCH_ASSOC);

        if ($norm_out) {
            $allowed2download = TRUE;
        }

        break;
}

if ($allowed2download) {
    header('Content-Type: application/octet-stream');
    header("Content-Transfer-Encoding: Binary"); 
    header("Content-disposition: attachment; filename=\"" . basename($file_url) . "\""); 
    readfile($file_url);
}
else {
    header("Location: " . $_SERVER['HTTP_REFERER']);
}
