# Supplementary material for: NormiRazor: tool applying GPU-accelerated computing for determination of internal references in microRNA transcription studies
Source: BMC Bioinformatics. 2020 Sep 29;21:425. doi: 10.1186/s12859-020-03743-8 (PMC7523363; doi:10.1186/s12859-020-03743-8)
Supplement: Supplementary file 3 — Additional file 3 Archive with source code. This archive contains NormiRazor source code. [file 12859_2020_3743_MOESM3_ESM.zip › normirazor-master/functions.php]

<?php

function deleteSetTask($set_id)
{
	include('db.php');

	$files2delete = [];
	
	// Informacje z tabeli sets
	$stmt = $pdo->prepare('
		SELECT s.id, s.gct_hash, s.cls_hash
		FROM sets s
		WHERE s.id = ?
	');
    $stmt->execute([$set_id]);
	$setData = $stmt->fetch(PDO::FETCH_ASSOC);
	// var_dump($setData);

	// Sprawdzanie, czy tych plików jeszcze coś nie używa
	$stmt = $pdo->prepare('
		SELECT s.id
		FROM sets s
		WHERE s.gct_hash = ?
	');
    $stmt->execute([$setData['gct_hash']]);
	$checkInput = $stmt->fetchAll(PDO::FETCH_ASSOC);
	if (count($checkInput) == 1) {
		$files2delete['inputFile'] = PathEnum::getInputGctFilename($setData['gct_hash']);
		$files2delete['shortInputFile'] = PathEnum::getInputGctShortFilename($setData['gct_hash']);
	}

	$stmt = $pdo->prepare('
		SELECT s.id
		FROM sets s
		WHERE s.cls_hash = ?
	');
    $stmt->execute([$setData['cls_hash']]);
	$checkGroups = $stmt->fetchAll(PDO::FETCH_ASSOC);
	if (count($checkGroups) == 1) {
		$files2delete['groupsFile'] = $setData['cls_hash'] ? PathEnum::getInputClsFilename($setData['cls_hash']) : '';
	}
		
	// Informacje z tabeli tickets_sets
	$stmt = $pdo->prepare('
		SELECT t.set_id, t.id, t.output_hash
		FROM tickets_sets t
		WHERE t.set_id = ?
	');
    $stmt->execute([$set_id]);
	$ticketsData = $stmt->fetchAll(PDO::FETCH_ASSOC);

	foreach ($ticketsData as $key => $ticket) {
		$stmt = $pdo->prepare('
			SELECT t.id
			FROM tickets_sets t
			WHERE t.output_hash = ?
		');
		$stmt->execute([$ticket['output_hash']]);
		$checkOutput = $stmt->fetchAll(PDO::FETCH_ASSOC);
		if (count($checkOutput) == 1) {
			$files2delete['output' . ($key+1)] = PathEnum::getOutputRawFilename($ticket['output_hash']);
			$files2delete['error' . ($key+1)] = PathEnum::getErrorFilename($ticket['output_hash']);
			$files2delete['meta' . ($key+1)] = PathEnum::getMetaFilename($ticket['output_hash']);
		}			
	}
	// var_dump($files2delete);

	// Informacje z combined_outputs
	$stmt = $pdo->prepare('
		SELECT co.set_id, co.combined_output_filename
		FROM combined_outputs co
		WHERE co.set_id = ?
	');
    $stmt->execute([$set_id]);
	$outputCombData = $stmt->fetchAll(PDO::FETCH_ASSOC);
	// var_dump($outputCombData);
	
	foreach ($outputCombData as $key => $outputData) {
		$stmt = $pdo->prepare('
			SELECT co.set_id
			FROM combined_outputs co
			WHERE co.combined_output_filename = ?
		');
		$stmt->execute([$outputData['combined_output_filename']]);
		$checkCombData = $stmt->fetchAll(PDO::FETCH_ASSOC);
		if (count($checkCombData) == 1) {
			$files2delete['outputComb' . ($key+1)] = $outputData['combined_output_filename'];
		}
	}

	// Informacje z tabeli normalized_outputs
	$stmt = $pdo->prepare('
		SELECT no.set_id, no.norm_filename
		FROM normalized_outputs no
		WHERE no.set_id = ?
	');
    $stmt->execute([$set_id]);
	$outputNormData = $stmt->fetchAll(PDO::FETCH_ASSOC);
	// var_dump($outputCombData);
	
	foreach ($outputNormData as $key => $normOutputData) {
		$stmt = $pdo->prepare('
			SELECT no.set_id
			FROM normalized_outputs no
			WHERE no.norm_filename = ?
		');
		$stmt->execute([$normOutputData['norm_filename']]);
		$checkNormData = $stmt->fetchAll(PDO::FETCH_ASSOC);
		if (count($checkNormData) == 1) {
			$files2delete['outputNorm' . ($key+1)] = $normOutputData['norm_filename'];
		}
	}

	// var_dump($files2delete);die;

	// Usuń niepotrzebne pliki
	try {
		foreach ($files2delete as $key => $filePath) {
			// var_dump($filePath);
			if (is_file($filePath) && file_exists($filePath)) {
				// var_dump($filePath);
				unlink($filePath);
			}
		}

		// Usuń wpisy z bazy
		$stmt = $pdo->prepare('
			DELETE FROM sets 
			WHERE id = ?
		');
		$stmt->execute([$set_id]);
	} catch (\Exception $e) {
		var_dump($e);
	}
}

function generateRandomString($length = 8)
{
    $randomString = '';
        
    for ($i = 0; $i < $length; $i++) {
        $randomChar = random_int(0, 35);
        
        if ($randomChar > 9) {
            $randomChar = chr($randomChar + 97 - 10);
            
            if (random_int(0, 1)) {
                $randomChar = strtoupper($randomChar);
            }
        }
        
        $randomString .= $randomChar;
    }
    
    return $randomString;
}

function array_transpose($array)
{
    return array_map(null, ...$array);
}

?>
