# Supplementary material for: NormiRazor: tool applying GPU-accelerated computing for determination of internal references in microRNA transcription studies
Source: BMC Bioinformatics. 2020 Sep 29;21:425. doi: 10.1186/s12859-020-03743-8 (PMC7523363; doi:10.1186/s12859-020-03743-8)
Supplement: Supplementary file 3 — Additional file 3 Archive with source code. This archive contains NormiRazor source code. [file 12859_2020_3743_MOESM3_ESM.zip › normirazor-master/header.php]

<nav class="navbar navbar-expand-md fixed-top navbar-light" style="background-color: #00a0d7;">
	<a class="navbar-brand" href="index.php">
    	<img src="norm-logo.png" height="30" class="d-inline-block align-top" alt="">
    	<u>Nor</u><b><u>m</u>i<i>R</i></b><i>azor</i>
	</a>

	<div class="collapse navbar-collapse" id="navbarSupportedContent">
		<ul class="navbar-nav mr-auto">
			<?php if (isset($_SESSION['login'])): ?>
				<?php if ($_SESSION['login'] == 'sg'): ?>
				<li class="nav-item">
					<a class="nav-link" href="history.php">
						<div>History ALL</div>
					</a>
				</li>
				<?php endif ?>
				<li class="nav-item">
					<a class="nav-link" href="history_sets.php">
						<div>History</div>
					</a>
				</li>
			<?php endif ?>
			<li class="nav-item" id="nav-about">
				<a class="nav-link" href="about.php">
					<div>About</div>
				</a>
			</li>
		</ul>
		<ul class="navbar-nav">
			<?php if (isset($_SESSION['login'])): ?>
			<li class="nav-item" id="logout">
				<a class="nav-link" href="logout.php">
					<div>Log Out&nbsp;<i class="fas fa-sign-out-alt"></i></div>
				</a>
			</li>
			<?php else: ?>
			<li class="nav-item" id="login">
				<a class="nav-link" href="login.php">
					<div>Log In&nbsp;<i class="fas fa-sign-in-alt"></i></div>
				</a>
			</li>
			<?php endif ?>
		</ul>
	</div>

	<button class="navbar-toggler" type="button" data-toggle="collapse" data-target="#navbarSupportedContent" aria-controls="navbarSupportedContent" aria-expanded="false" aria-label="Toggle navigation">
		<span class="navbar-toggler-icon"></span>
	</button>
</nav>
