# Supplementary material for: NormiRazor: tool applying GPU-accelerated computing for determination of internal references in microRNA transcription studies
Source: BMC Bioinformatics. 2020 Sep 29;21:425. doi: 10.1186/s12859-020-03743-8 (PMC7523363; doi:10.1186/s12859-020-03743-8)
Supplement: Supplementary file 3 — Additional file 3 Archive with source code. This archive contains NormiRazor source code. [file 12859_2020_3743_MOESM3_ESM.zip › normirazor-master/history.php]

<?php
	session_start();
	if (!isset($_SESSION['login'])) {
		header('Location: login.php');
	}

	require_once('db.php');

	$userLogin = $_SESSION['login'];

	$stmt = $pdo->prepare('
		SELECT t.* 
		FROM tickets t 
		INNER JOIN users u ON u.id = t.user_id 
		WHERE u.login = ? 
		ORDER BY t.date DESC
	');
	$stmt->execute([$userLogin]);

	$algorithmDictionary = [
		1 => 'GeNorm',
		2 => 'NormFinder',
		3 => 'BestKeeper'
	];
?>

<html>
<head>
	<title>Norm - History</title>
	<?php include('head.php') ?>
</head>
<body>
	<?php include('header.php') ?>
	<div id="content">
		<!-- <?php include 'erasmos_BK_2.html'; ?> -->
		<table id="history-table" border="1" cellpadding="5" style="border-collapse: collapse;">
			<th></th>
			<th>Algorithm</th>
			<th>Comb. Len.</th>
			<th>Groups</th>
			<th>Input File</th>
			<th>Output File</th>
			<th>Meta</th>
			<th></th>
			<?php foreach ($stmt as $ticket): ?>
			<tr>
				<td valign="top"><?php echo ($ticket['status'] == 2 ? '<i class="fas fa-check"></i>' : ($ticket['status'] == 1 ? '<i class="fas fa-list"></i>' : ($ticket['status'] == -1 ? '<i class="fas fa-times"></i>' : ''))) ?></td>
				<td valign="top"><?php echo $algorithmDictionary[$ticket['algorithm']] ?></td>
				<td valign="top"><?php echo $ticket['combination_length'] ?></td>
				<td valign="top" style="max-width: 200px; word-wrap: break-word;"><?php echo $ticket['groups'] ?></td>
				<td valign="top">
					<a href="<?php echo $ticket['filename'] ?>">
						<?php echo $ticket['original_filename'] ?>
					</a>
				</td>
				<td valign="top">
				<div style="border: 0; display: flex; justify-content: space-between;">
					<?php if ($ticket['status'] == 2 && file_exists($ticket['output_filename'])): ?>
						<a href="/download.php?f=output&name=<?php echo $ticket['output_filename'] ?>"><i class="fas fa-download"></i></a>
						<span>(
							<?php
								$outputFileSize = filesize($ticket['output_filename']);
								$unit = 'B';

								$units = ['KB', 'MB', 'GB', 'TB'];

								foreach ($units as $key => $u) {
									if ($outputFileSize > 1024) {
										$outputFileSize /= 1024;
										$unit = $u;
									} else {
										break;
									}
								}

								echo round($outputFileSize, 2) . ' ' . $unit;
							?>
						)</span>
						<!-- <br> -->
						<a href="<?php echo $ticket['output_filename'] ?>">
							<i class="fas fa-file-import"></i>
							<!-- <?php echo explode('/', $ticket['output_filename'])[1] ?> -->
						</a>
					<?php elseif (file_exists($ticket['error_filename'])): ?>
						<span style="color: red"><b>ERROR:</b></span>
						<!-- <br> -->
						<a href="<?php echo $ticket['error_filename'] ?>">
							<i class="fas fa-file-medical-alt"></i>
							<!-- <?php echo explode('/', $ticket['error_filename'])[1] ?> -->
						</a>
					<?php endif ?>
				</div>
				</td>
				<td valign="top" style="text-align: center">
					<?php if (file_exists($ticket['meta_filename'])): ?>
						<a href="<?php echo $ticket['meta_filename'] ?>">
							<i class="fas fa-file-alt"></i>
							<!-- <?php echo explode('/', $ticket['meta_filename'])[1] ?> -->
						</a>
					<?php endif ?>
				</td>
				<td valign="top" style="position: relative;">
					<div class="delete-record">
						<i class="fas fa-trash-alt"></i>
						<div class="delete-confirm" style="display: none; position: absolute; left: -75px; top: 25px; background-color: #777; width: 150px; padding: 5px; z-index: 100; text-align: center;">
							Are you sure?
							<br>
							<a class="confirm-yes" href="/delete.php?t=ticket&id=<?php echo $ticket['id']; ?>"><span>Yes</span></a>
							<a class="confirm-no"><span>No</span></a>
						</div>
						<!-- <a href="/delete.php?t=ticket&id=<?php echo $ticket['id']; ?>"><span style="color: red;"><i class="fas fa-trash-alt"></i></span></a> -->
					</div>
				</td>
			</tr>
			<?php endforeach ?>	
		</table>
	</div>
	<?php include('footer.php') ?>
</body>
</html>

<style>
	.confirm-yes > span {
		border: 1px solid black;
		padding: 5px;
	}
	.confirm-no {
		cursor: pointer;
	}
</style>

<script type="text/javascript">
	function closeDeleteConfirm() {
		$('tr').css({
			'box-shadow': 'none'
		});
		$('.delete-confirm').fadeOut(100);
	}
	$('.delete-record > i').on('click', function() {
		closeDeleteConfirm();
		$(this).closest('tr').css({
			'box-shadow': '0 0 5px 5px red'
		});
		
		//$(this).fadeOut();
		$(this).closest('.delete-record').find('.delete-confirm').fadeIn(100);
	});
	$('.delete-record .confirm-no').on('click', function() {
		closeDeleteConfirm();
	});
</script>
