# Supplementary material for: NormiRazor: tool applying GPU-accelerated computing for determination of internal references in microRNA transcription studies
Source: BMC Bioinformatics. 2020 Sep 29;21:425. doi: 10.1186/s12859-020-03743-8 (PMC7523363; doi:10.1186/s12859-020-03743-8)
Supplement: Supplementary file 3 — Additional file 3 Archive with source code. This archive contains NormiRazor source code. [file 12859_2020_3743_MOESM3_ESM.zip › normirazor-master/history_sets.php]

<?php
	session_start();
	if (!isset($_SESSION['login'])) {
		header('Location: login.php');
	}

	require_once('db.php');

	$userLogin = $_SESSION['login'];

	$stmt = $pdo->prepare('
		SELECT s.*, floor(sum(t.status)/count(t.id)) as status_final, MIN(t.status) AS status_error, MAX(t.status) AS status_running
		FROM sets s
		INNER JOIN users u ON u.id = s.user_id 
		INNER JOIN tickets_sets t ON t.set_id = s.id
		WHERE u.login = ? OR u.email = ?
		GROUP BY s.id
		ORDER BY s.date DESC
	');
	$stmt->execute([$userLogin, $userLogin]);

	
?>

<html>
<head>
	<title>NormiRazor - Sets history</title>
	<?php include('head.php') ?>
</head>
<body>
	<?php include('header.php') ?>
	<div id="content">
		<table class="table table-responsive-md table-bordered table-striped table-hover" id="history-table" border="1" cellpadding="5" style="border-collapse: collapse;">
			<thead class="thead-dark">
				<tr>
					<th>Status</th>
					<th>Groups</th>
					<th>Input File</th>
					<th></th>
					<th></th>
				</tr>
			</thead>
			<?php foreach ($stmt as $ticket): ?>
				<tr <?php if ($ticket['status_error'] == -1): ?>class="table-danger"<?php endif ?>>
					<td valign="top">
						<?php echo ($ticket['status_final'] == 2 ? '<i class="fas fa-check"></i>' : ((($ticket['status_error'] == 0 || $ticket['status_error'] == 1) && $ticket['status_running'] != 0) ? '<i class="fas fa-list"></i>' : ($ticket['status_error'] == -1 ? '<i class="fas fa-times"></i>' : ''))) ?>
					</td>
					<td valign="top" style="max-width: 200px; word-wrap: break-word;">
						<?php echo (!empty($ticket['cls_hash']) ? '<i class="far fa-check-circle"></i>' : '') ?>
					</td>
					<td valign="top">
							<?php echo $ticket['original_filename'] ?>
					</td>
					<td valign="top" style="position: relative;">
						<div class="delete-record">
							<div class="delete-confirm" style="display: none; position: absolute; left: -75px; top: 25px; background-color: #777; width: 150px; padding: 5px; z-index: 100; text-align: center;">
								Are you sure?
								<br>
								<a class="confirm-yes" href="/delete.php?t=ticket&id=<?php echo $ticket['id']; ?>"><span>Yes</span></a>
								<a class="confirm-no"><span>No</span></a>
							</div>
							<a href="/delete.php?t=ticket&id=<?php echo $ticket['id']; ?>"  onclick="return confirm('Are you sure?')"><span style="color: red;"><i class="fas fa-trash-alt"></i></span></a>
						</div>
					</td>
					<td>
						<a href="/set.php?ps=<?php echo $ticket['path_slug'] ?>">
							<i class="fas fa-arrow-right fa-2x"></i>
						</a>
					</td>
				</tr>
			<?php endforeach ?>	
		</table>
	</div>
	<?php include('footer.php') ?>
</body>
</html>
