# Supplementary material for: NormiRazor: tool applying GPU-accelerated computing for determination of internal references in microRNA transcription studies
Source: BMC Bioinformatics. 2020 Sep 29;21:425. doi: 10.1186/s12859-020-03743-8 (PMC7523363; doi:10.1186/s12859-020-03743-8)
Supplement: Supplementary file 3 — Additional file 3 Archive with source code. This archive contains NormiRazor source code. [file 12859_2020_3743_MOESM3_ESM.zip › normirazor-master/index.php]

<?php
	session_start();
	if (!isset($_SESSION['login'])) {
		header('Location: login.php');
	}

	require_once('db.php');
	require_once('vendor/autoload.php');
	require_once('constants.php');
	require_once('functions.php');
	require_once('NormiRazor.php');
?>

<html>
<head>
    <title>NormiRazor</title>
    <?php include('head.php') ?>
</head>

<?php

	$method = null;

	if (isset($_POST['submit'])) {
		$method = $_POST['method'] ?? 0;

		$razor = new NormiRazor($_FILES, $_POST);
		$razor->setPdo($pdo);

		if ($razor->checkFormData()) {
			$razor->storeFormData();
		}
	}
?>

<body>
	<?php include('header.php') ?>

	<div id="content">
		<div class="form-wrapper">
			<div style="width: 80%; margin: auto; padding: 1em 0;">
				<form action="" method="POST" enctype="multipart/form-data">
					<div class="file-row">
						<div class="file-button-wrapper">
							<span style="font-weight: bold;">Data file<span style="color: red;"> *</span></span>
							<div class="upload-btn-wrapper">
								<button type="button" id="dataFile" class="btn btn-primary">Choose GCT file</button>
								<input type="file" class="form-control" id="dataFileInput" name="dataFile" accept=".gct">
							</div>
							<span id="data-file-name"></span>
						</div>

						<div class="file-button-wrapper">
							<span style="font-weight: bold;">Groups file</span>
							<div class="upload-btn-wrapper">
								<button id="groupsFile" class="btn btn-primary">Choose CLS file</button>
								<input type="file" class="form-control" id="groupsFileInput" name="groupsFile" accept=".cls">
							</div>
							<span id="groups-file-name"></span>
						</div>
					</div>
					<div class="input-row" id="method">
						<span style="font-weight: bold;">Is data log-transformed? (Data type) <span style="color: red;"> *</span></span>
						<label class="container">Yes (eg. qPCR, ...)
							<input type="radio" class="form-control" name="method" value="1" <?php echo ($method == 1 ? 'checked' : '') ?>>
							<span class="checkmark"></span>
						</label>
						<label class="container">No (eg. NGS, ...)
							<input type="radio" class="form-control" name="method" value="2" <?php echo ($method == 2 ? 'checked' : '') ?>>
							<span class="checkmark"></span>
						</label>
					</div>
					
					<div class="input-row">
						<button class="btn btn-success" id="submit" type="submit" name="submit" value="Submit">
							Submit <i class="fas fa-paper-plane"></i>
						</button>
					</div>
				</form>

				<?php if (isset($razor) && !empty($razor->getErrors())): ?>
					<div id="error-listf">
						<?php 
							foreach ($razor->getErrors() as $ei => $e) {
								echo '<div class="alert alert-danger" role="alert"><i class="fas fa-exclamation-triangle"></i> ' . $e . '</div>';
							}
						?>
					</div>	
				<?php endif ?>
			</div>
		</div>

		<div class="form-wrapper">
			<div style="width: 80%; margin: auto; padding: 0 0 1em 0;">
				<hr>
				<b>Instruction manual:</b><br>
				<ol class="instruction">
					<li class="instruction">
						Upload your data in tab-delimited GCT file. Follow GCT specification from 
						<a href="https://software.broadinstitute.org/cancer/software/genepattern/file-formats-guide#GCT" target="_blank">
						Broad Institute</a>. Compliance with this format is verified by <u>Nor<b>m</u>i<i>R</b>azor</i>.<br>
						GCT file cannot contain duplicates (more than one entry for the same gene).
					</li>
					<li>You can provide both data on linear scale (e.g. TPM count from sequencing) or log-transform/naturally logarithmic data (e.g. qPCR cycles). Choose correct option upon submission.</li>
					<li>Gene expression data will be filtered by <u>Nor<b>m</u>i<i>R</b>azor</i> in following way:
						<ol class="instruction" type="a">
							<li>All genes with missing data will be removed and they will not be considered as potential reference.</li>
							<li>In case of linearly scaled data, every gene with expression lower than 1 (becoming negative when log-transformed) in any sample will be removed. It is done due to mathematical constrains of algorithm that can operate only on non-negative data.</li>
							<li>In case of log-transformed data, any gene with negative expression in any sample will be removed due to above mentioned constrains.</li>
							<li>We recommend no imputation of missing data since the reference genes should ideally be detectable in all samples.</li>
							<li>We recommend not to replace undetectable expression with any number; just leave empty or text entry.</li>
						</ol>
					<li>You can upload file with expression of as many genes/miRNAs as you wish, but due to technical limit only 250 ranking best as single references will be used to create combination.</li>
					<li>
						If your samples are grouped, provide such information in tab- or space-delimited CLS file. Follow CLS specification from 
						<a href="https://software.broadinstitute.org/cancer/software/genepattern/file-formats-guide#CLS" target="_blank">
						Broad Institute</a>. Compliance with this format is verified by <u>Nor<b>m</u>i<i>R</b>azor</i>.
					</li>
					<li>The results will be available in tab <b>History</b>. You will be notified by email when calculations are finished. The time of analysis depends on our server load.</li>
				</ol>
			</div>
		</div>
	</div>

	<?php include('footer.php') ?>
</body>

<script>
$(function() {
	if ($('input#no-groups').is(':checked')) {
		$("input#groups").prop('disabled', true);
	}
	$("input#no-groups").change(function() {
		if ($('input#no-groups').is(':checked')) {
			$("input#groups").prop('disabled', true);
		} else {
			$("input#groups").prop('disabled', false);
		}
	});

	$('#dataFile').on('click', function(e) {
		e.preventDefault();
		$('#dataFileInput').click();
	});

	$('#groupsFile').on('click', function(e) {
		e.preventDefault();
		$('#groupsFileInput').click();
	});

	$('input[name=dataFile]').on('change', function() {
		$('#data-file-name').html($(this).val().split(/\\|\//).pop());
	});

	$('input[name=groupsFile]').on('change', function() {
		$('#groups-file-name').html($(this).val().split(/\\|\//).pop());
	});
});
</script>
</html>
