# Supplementary material for: NormiRazor: tool applying GPU-accelerated computing for determination of internal references in microRNA transcription studies
Source: BMC Bioinformatics. 2020 Sep 29;21:425. doi: 10.1186/s12859-020-03743-8 (PMC7523363; doi:10.1186/s12859-020-03743-8)
Supplement: Supplementary file 3 — Additional file 3 Archive with source code. This archive contains NormiRazor source code. [file 12859_2020_3743_MOESM3_ESM.zip › normirazor-master/login.php]

<?php
session_start();
if (isset($_SESSION['login'])) {
	header('Location: index.php');
}

$errors = [];

require_once('db.php');

$login = $_POST['email'] ?? null;
$password = $_POST['password'] ?? null;

$success = $_GET['success'] ?? null;

if ($login && $password) {
	$stmt = $pdo->prepare('
		SELECT password, active 
		FROM users 
		WHERE email = ?
	');
	$stmt->execute([$login]);
	$user = $stmt->fetch();

	if (!$user) {
		$stmt = $pdo->prepare('
			SELECT password, active 
			FROM users 
			WHERE login = ?
		');
		$stmt->execute([$login]);
		$user = $stmt->fetch();
	}

	if ($user && !$user['active']) {
		$errors[] = 'User not activated!';
	} else {
		if ($user && password_verify($password, $user['password'])) {
			$_SESSION['login'] = $login;
			header('Location: index.php');
		} else {
			$errors[] = 'Wrong credentials!';
		}
	}
}
?>

<html>
<head>
    <title>NormiRazor</title>
    <?php include('head.php') ?>
</head>
<body>
	<?php include('header.php') ?>

	<div id="content">
		<div style="width: 600px; margin: 0 auto">
			<div style="width: 100%; text-align: center; margin-bottom: 20px; color: #999;">
				<i class="fas fa-user-lock fa-3x"></i>
			</div>
			
			<?php if (!empty($errors)): ?>
				<div id="login-error-list">
					<?php foreach ($errors as $e): ?>
						<div class="alert alert-danger" role="alert"><i class="fas fa-exclamation-circle"></i> <?php echo $e; ?></div>
					<?php endforeach ?>
				</div>	
			<?php endif ?>

			<?php if (!empty($success)): ?>
				<div id="login-success-list">
					<div class="alert alert-success" role="alert"><i class="fas fa-exclamation-circle"></i> <?php echo $success; ?></div>
				</div>	
			<?php endif ?>

			<form method="POST" action="login.php">
				<div class="input-group mb-3">
					<div class="input-group-prepend">
						<span class="input-group-text" style="width: 150px;">Email / Login</span>
					</div>
					<input type="text" name="email" class="form-control" required="required">
				</div>
				<div class="input-group mb-3">
					<div class="input-group-prepend">
						<span class="input-group-text" style="width: 150px;">Password</span>
					</div>
					<input type="password" name="password" class="form-control" required="required">
				</div>
				<div style="display: flex; justify-content: space-between;">
					<div>
						<a href="register.php" class="btn btn-outline-info">Register <i class="fas fa-user-plus"></i></a>
						<a href="forgot_password.php" class="btn btn-outline-secondary">Forgot password <i class="fas fa-key"></i></i></a>
					</div>
					<button type="submit" class="btn btn-primary">Log in <i class="fas fa-sign-in-alt"></i></button>
				</div>
			</form>
		</div>
	</div>

	<?php include('footer.php') ?>
</body>
</html>
