# Supplementary material for: NormiRazor: tool applying GPU-accelerated computing for determination of internal references in microRNA transcription studies
Source: BMC Bioinformatics. 2020 Sep 29;21:425. doi: 10.1186/s12859-020-03743-8 (PMC7523363; doi:10.1186/s12859-020-03743-8)
Supplement: Supplementary file 3 — Additional file 3 Archive with source code. This archive contains NormiRazor source code. [file 12859_2020_3743_MOESM3_ESM.zip › normirazor-master/main.css]

/*
red: #dc2d1e;
blue: #00a0d7;
*/

a {
	text-decoration: none;
	color: #dc2d1e;
}

html, body {
	margin: 0;
	padding: 0;
	background-color: #eeeeee;
	/*font-family: Arial;*/
	font-family: 'Source Sans Pro', sans-serif;
}
header a {
	color: #000000;
}
header {
	width: 100%;
	background-color: darkorange;
	background-color: #00a0d7;
	border-bottom: 5px solid black;
	position: fixed;
	top: 0;
	z-index: 999999;
}
footer {
	position: fixed;
	bottom: 0;
	//height: 50px;
	width: 100%;
	padding: 5px 0;
	line-height: 40px;
	text-align: center;
	background-color: #ccc;
	z-index: 999999;
}
footer a {
	color: black;
}
footer a:hover {
	color: #dc2d1e;
}
#footer-inner {
	display: flex;
	justify-content: center;
    align-items: center;
}
#footer-inner img {
	margin-left: 20px;
}
ul {
	margin: 0;
	list-style-type: none;
	padding: 0 40px;
	display: flex;
}
li {
	/*min-width: 100px;*/
	padding: 0 10px;
	text-align: center;
	/*border-right: 1px solid #000000;*/
}
.instruction{
	text-align: justify;
	border: 0;
	display: auto;
}
ol.instruction li{
	text-align: justify;
	border: 0;
	display: auto;
}
#content {
	padding: 20px 5px;
	margin: 56px auto 85px auto;
	max-width: 1200px;
}
#login-error-list {
	/*position: fixed;*/
	margin: 0 auto;
}
#error-list {
	right: 15px;
	top: 65px;
	
	padding: 10px;
	font-weight: bold;
	color: #fff;
	z-index: 100;
}
#error-list > div {
	background-color: #dc2d1e;
	margin-bottom: 5px;
	padding: 1em;
	border-radius: 5px;
}
.form-wrapper {
	display: flex;
	/*border-bottom: 1px dashed #000000;*/
}
form {
	/*width: 50%;*/
	margin: 0;
}
.column {
	padding: 1em;
}
.column:nth-child(1) {
	border-right: 1px dashed #000000;
}

.half {
	width: 50%;
}

.input-row {
	margin-bottom: 10px;
	padding: 1em;
	/*width: fit-content;
    margin: auto;*/
}
.input-row > span {
	display: block;
	font-weight: bold;
}

#history-table td:nth-child(1) {
	text-align: center;
}
.fa-times {
	color: red;
}
.fa-check {
	color: green;
}

.file-row {
	display: flex;
	justify-content: space-around;
	padding: 1em;
}

.file-button-wrapper {
	position: inline-block;
	display: flex;
	flex-direction: column;
	align-items: center;
}

.upload-btn-wrapper {
  position: relative;
  overflow: hidden;
  display: inline-block;

}

.btn {
	border: 2px solid black;
	/*color: gray;*/
	background-color: #00a0d7;
	padding: 8px 20px;
	border-radius: 8px;
	font-size: 1.2em;
	font-weight: bold;
	cursor: pointer;
}

.upload-btn-wrapper input[type=file] {
	position: absolute;
	left: 0;
	top: 0;
	opacity: 0;
	width: 100%;
	height: 100%;
	cursor: pointer;
	z-index: -10;
}


.container {
	display: block;
	position: relative;
	padding-left: 35px !important;
	margin-top: 12px;
	cursor: pointer;
	font-size: 1em;
	-webkit-user-select: none;
	-moz-user-select: none;
	-ms-user-select: none;
	user-select: none;
	height: 25px;
	line-height: 25px;
}

/* Hide the browser's default radio button */
.container input {
  position: absolute;
  opacity: 0;
  cursor: pointer;

}

/* Create a custom radio button */
.checkmark {
  position: absolute;
  top: 0;
  left: 0;
  height: 26px;
  width: 26px;
  background-color: #eee;
  border-radius: 50%;
  border: 2px solid black;
}

/* On mouse-over, add a grey background color */
.container:hover input ~ .checkmark {
  background-color: #ccc;

}

/* When the radio button is checked, add a blue background */
.container input:checked ~ .checkmark {
  background-color: #00a0d7;
}

/* Create the indicator (the dot/circle - hidden when not checked) */
.checkmark:after {
  content: "";
  position: absolute;
  display: none;
}

/* Show the indicator (dot/circle) when checked */
.container input:checked ~ .checkmark:after {
  display: block;
}

/* Style the indicator (dot/circle) */
.container .checkmark:after {
 	top: 9px;
	left: 9px;
	width: 8px;
	height: 8px;
	border-radius: 50%;
	background: white;
}

.navbar-light .navbar-nav .nav-link {
	color: rgba(0, 0, 0, 1) !important;
}
