# Supplementary material for: NormiRazor: tool applying GPU-accelerated computing for determination of internal references in microRNA transcription studies
Source: BMC Bioinformatics. 2020 Sep 29;21:425. doi: 10.1186/s12859-020-03743-8 (PMC7523363; doi:10.1186/s12859-020-03743-8)
Supplement: Supplementary file 3 — Additional file 3 Archive with source code. This archive contains NormiRazor source code. [file 12859_2020_3743_MOESM3_ESM.zip › normirazor-master/makefile]

main.o: MetaMiRs/main.cu
	nvcc MetaMiRs/main.cu -o main -std=c++11 -maxrregcount 32 --use_fast_math

debug: MetaMiRs/main.cu
	nvcc MetaMiRs/main.cu -o main.debug -std=c++11 -maxrregcount 63 --use_fast_math -res-usage -pg -G --ptxas-options -warn-spills
