# Supplementary material for: NormiRazor: tool applying GPU-accelerated computing for determination of internal references in microRNA transcription studies
Source: BMC Bioinformatics. 2020 Sep 29;21:425. doi: 10.1186/s12859-020-03743-8 (PMC7523363; doi:10.1186/s12859-020-03743-8)
Supplement: Supplementary file 3 — Additional file 3 Archive with source code. This archive contains NormiRazor source code. [file 12859_2020_3743_MOESM3_ESM.zip › normirazor-master/normalize.php]

<?php
require_once('db.php');
require_once('constants.php');

session_start();
if (!isset($_SESSION['login'])) {
    header('Location: login.php');
}

$combName = $_GET['combName'];
$inputFileName = $_GET['inputFileName'];
$method = $_GET['method'];
$path_slug = $_GET['ps'];

// $combName = 'hsa-let-7i-5p + hsa-miR-30d-5p';
// $inputFileName = 'data/68fb857ecc1788bb2c04f1e12f0943b5.txt';
// $method = '1';

// $norm_hash = 

$command = escapeshellcmd('python3 ' . $pathPrefix .  'normalize.py ' . $inputFileName . ' "' . $combName . '" ' . $method . ' '  . PathEnum::getOutputNormPath());
// $command = escapeshellcmd('python3 --version 2>&1');
// $command = 'python --help';
// var_dump($command);
$output = trim(shell_exec($command));
// $output = shell_exec($command);

$stmt = $pdo->prepare('
    SELECT s.id
    FROM sets s 
    WHERE s.path_slug=?
');
$stmt->execute([$path_slug]);
$set = $stmt->fetch(PDO::FETCH_ASSOC);

$set_id = $set['id'];

$stmt = $pdo->prepare('
    SELECT no.set_id
    FROM normalized_outputs no
    WHERE no.set_id=? AND no.norm_filename=?
');
$stmt->execute([$set_id, $output]);
$norm_out = $stmt->fetch(PDO::FETCH_ASSOC);

if (!$norm_out){
    $stmt = $pdo->prepare('
    INSERT INTO normalized_outputs (
        set_id, norm_filename
    ) VALUES (?, ?)
    ');
    $stmt->execute([
        $set_id, $output
    ]);
}

$allowed2download = FALSE;
$stmt = $pdo->prepare('
    SELECT u.id
    FROM users u
    WHERE u.login=? OR u.email=?
');
$stmt->execute([$_SESSION['login'], $_SESSION['login']]);
$user = $stmt->fetch(PDO::FETCH_ASSOC);
$user_id = $user['id'];

$stmt = $pdo->prepare('
    SELECT s.id
    FROM normalized_outputs no
    INNER JOIN sets s ON s.id=no.set_id
    WHERE s.user_id=? AND no.norm_filename=?
');
$stmt->execute([$user_id, $output]);
$norm_out = $stmt->fetch(PDO::FETCH_ASSOC);

if ($norm_out) {
    $allowed2download = TRUE;
}

if ($allowed2download) {
    if (file_exists($output)) {
        header('Content-Description: File Transfer');
        header('Content-Type: application/octet-stream');
        header('Content-Disposition: attachment; filename="'.basename($output).'"');
        header('Expires: 0');
        header('Cache-Control: must-revalidate');
        header('Pragma: public');
        header('Content-Length: ' . filesize($output));
        readfile($output);
        exit;
    } else {
        echo 'error';
    }
}
else {
    header("Location: " . $_SERVER['HTTP_REFERER']);
}
