# Supplementary material for: NormiRazor: tool applying GPU-accelerated computing for determination of internal references in microRNA transcription studies
Source: BMC Bioinformatics. 2020 Sep 29;21:425. doi: 10.1186/s12859-020-03743-8 (PMC7523363; doi:10.1186/s12859-020-03743-8)
Supplement: Supplementary file 3 — Additional file 3 Archive with source code. This archive contains NormiRazor source code. [file 12859_2020_3743_MOESM3_ESM.zip › normirazor-master/normalize.py]

#!/usr/bin/env python

import sys
import numpy as np
import pandas as pd
import hashlib
import os
from scipy.stats import gmean

inputFileName = sys.argv[1]
combinationNames = sys.argv[2]
method = int(sys.argv[3])
outputPath = sys.argv[4]

inputFile = pd.read_csv(
	inputFileName, 
	sep='\t', 
	engine='python', 
	skiprows=[0, 1], 
	index_col=0,
)

inputFile[inputFile.columns[1:]] = inputFile[inputFile.columns[1:]].applymap(lambda x: float(str(x).replace(',', '.')))

descColumnName = inputFile.columns[0]
descColumn = np.array(inputFile[descColumnName])
inputFile = inputFile.drop(columns=inputFile.columns[0])

if method == 1:
	normStab = inputFile.loc[combinationNames.split(' + ')].mean(axis=0)
	output = inputFile - normStab
elif method == 2:
	normStab = inputFile.loc[combinationNames.split(' + ')].apply(gmean, axis=0)
	output = inputFile / normStab

outputFileName = outputPath + hashlib.md5(output.values.tobytes()).hexdigest() + '.gct'
# print(outputFileName)

if not os.path.exists(outputFileName):
	pd.DataFrame([['#1.2', ''], list(output.shape)]).to_csv(
		outputFileName,
		sep = '\t',
		mode='w',
		header=None,
		index=False
	)

	output.insert(0, descColumnName, descColumn)

	output.to_csv(
		outputFileName,
		sep = '\t',
		mode='a',
	)

	# print(output)

print(outputFileName)
