# Supplementary material for: NormiRazor: tool applying GPU-accelerated computing for determination of internal references in microRNA transcription studies
Source: BMC Bioinformatics. 2020 Sep 29;21:425. doi: 10.1186/s12859-020-03743-8 (PMC7523363; doi:10.1186/s12859-020-03743-8)
Supplement: Supplementary file 3 — Additional file 3 Archive with source code. This archive contains NormiRazor source code. [file 12859_2020_3743_MOESM3_ESM.zip › normirazor-master/register.php]

<?php
require_once('functions.php');

$email = $_POST['email'] ?? null;
$password = $_POST['password'] ?? null;
$passwordAgain = $_POST['password_again'] ?? null;

if ($email && $password && $passwordAgain) {
	$errors = [];

	require_once('db.php');

	if ($password !== $passwordAgain) {
		$errors[] = 'Passwords must be identical!';
	}

	$stmt = $pdo->prepare('SELECT password FROM users WHERE email = ?');
	$stmt->execute([$email]);
	$user = $stmt->fetch();

	if (!$user) {
		$stmt = $pdo->prepare('
			INSERT INTO users (
				email, login, password
			) VALUES (?, ?, ?)
		');
		$stmt->execute([
			$email, '', password_hash($password, PASSWORD_BCRYPT)
		]);

		$userId = $pdo->lastInsertId();

		$token = generateRandomString(64);

		$stmt = $pdo->prepare('
			INSERT INTO tokens (
				token, valid_to, user
			) VALUES (?, ?, ?)
		');
		$stmt->execute([
			$token, (new DateTime('now + 1 day'))->format('Y-m-d H:i:s'), $userId
		]);

		$activationUrl = $_ENV['BASE_URL'] . 'activate.php?token=' . $token;
		
		$emailBody = 'You are receiving this email as part of the registration process for the NormiRazor tool. <br>'
		. 'Please click on the link below (or copy and paste it into your web browser) to complete the registration process. <br><br>' 
		. '<a href="' . $activationUrl . '">' . $activationUrl . '</a>';

		$message = (new Swift_Message('Registration confirmation'))
			->setFrom([$_ENV['MAILER_USER'] => 'NormiRazor'])
			->setTo([$email])
			->setBody($emailBody, 'text/html');

		$result = $mailer->send($message);

		header('Location: login.php?success=Registration successful. Please check Your inbox to activate the account.');
	}
}
?>

<html>
<head>
    <title>NormiRazor</title>
    <?php include('head.php') ?>
</head>
<body>
	<?php include('header.php') ?>

	<div id="content">
		<div style="width: 600px; margin: 0 auto">
			<div style="width: 100%; text-align: center; margin-bottom: 20px; color: #999;">
				<i class="fas fa-user-plus fa-3x"></i>
			</div>

			<?php if (!empty($errors)): ?>
				<div id="login-error-list">
					<?php foreach ($errors as $e): ?>
						<div class="alert alert-danger" role="alert"><i class="fas fa-exclamation-circle"></i> <?php echo $e; ?></div>
					<?php endforeach ?>
				</div>	
			<?php endif ?>

			<form method="POST" action="register.php">
				<div class="input-group mb-3">
					<div class="input-group-prepend">
						<span class="input-group-text" id="basic-addon1" style="width: 150px;">Email</span>
					</div>
					<input type="email" name="email" class="form-control" required="required" value="<?php echo $email ?? ''; ?>">
				</div>
				<div class="input-group mb-3">
					<div class="input-group-prepend">
						<span class="input-group-text" id="basic-addon2" style="width: 150px;">Password</span>
					</div>
					<input type="password" name="password_again" class="form-control" required="required">
				</div>
				<div class="input-group mb-3">
					<div class="input-group-prepend">
						<span class="input-group-text" id="basic-addon2" style="width: 150px;">Password again</span>
					</div>
					<input type="password" name="password" class="form-control" required="required">
				</div>
				<div style="display: flex; justify-content: space-between;">
					<a href="login.php" class="btn btn-outline-info"><i class="fas fa-chevron-left"></i> Back</a>
					<button type="submit" class="btn btn-primary">Register <i class="fas fa-user-plus"></i></i></button>
				</div>
			</form>
		</div>
	</div>
	<?php include('footer.php') ?>
</body>
</html>
