# Supplementary material for: NormiRazor: tool applying GPU-accelerated computing for determination of internal references in microRNA transcription studies
Source: BMC Bioinformatics. 2020 Sep 29;21:425. doi: 10.1186/s12859-020-03743-8 (PMC7523363; doi:10.1186/s12859-020-03743-8)
Supplement: Supplementary file 3 — Additional file 3 Archive with source code. This archive contains NormiRazor source code. [file 12859_2020_3743_MOESM3_ESM.zip › normirazor-master/reset_password.php]

<?php

require_once('db.php');

$email = $_POST['email'] ?? null;
$token = $_POST['token'] ?? null;
$password = $_POST['password'] ?? null;

$errors = [];

if ($email && $token && $password) {
    $stmt = $pdo->prepare('
		SELECT u.email, u.id, t.valid_to
        FROM users u
        INNER JOIN tokens t ON t.user = u.id
        WHERE u.email = ?
            AND t.token = ?
	');
	$stmt->execute([$email, $token]);
	$user = $stmt->fetch();

    if ((new \DateTime($user['valid_to'])) < (new \DateTime())) {
        $errors[] = 'Token expired. Request another token <a href="/forgot_password.php">here</a>';
    } else {
        $stmt = $pdo->prepare('
            UPDATE users u
            SET u.password = ?
            WHERE u.id = ?
        ');
        $stmt->execute([
            password_hash($password, PASSWORD_BCRYPT), $user['id']
        ]);


        $stmt = $pdo->prepare('
            UPDATE tokens t
            SET t.valid_to = NOW()
            WHERE t.token = ?
        ');
        $stmt->execute([
            $token
        ]);

        header('Location: login.php?success=Password reset successful.');
    }
}

?>

<html>
<head>
    <title>NormiRazor</title>
    <?php include('head.php') ?>
</head>
<body>
	<?php include('header.php') ?>

	<div id="content">
		<div style="width: 600px; margin: 0 auto">
			<div style="width: 100%; text-align: center; margin-bottom: 20px; color: #999;">
				<i class="fas fa-user-cog fa-3x"></i>
			</div>
			
			<?php if (!empty($errors)): ?>
				<div id="login-error-list">
					<?php foreach ($errors as $e): ?>
						<div class="alert alert-danger" role="alert"><i class="fas fa-exclamation-circle"></i> <?php echo $e; ?></div>
					<?php endforeach ?>
				</div>	
			<?php endif ?>

            <h3>Password reset for: <?php echo $email; ?></h3>

			<form method="POST" action="reset_password.php">
				<div class="input-group mb-3">
					<div class="input-group-prepend">
						<span class="input-group-text" style="width: 150px;">New password</span>
					</div>
					<input type="password" name="password" class="form-control" required="required">
                    <input type="hidden" name="email" value="<?php echo $_GET['email'] ?? $email; ?>">
                    <input type="hidden" name="token" value="<?php echo $_GET['token'] ?? $token; ?>">
				</div>
				<div style="display: flex; justify-content: space-between;">
					<a href="login.php" class="btn btn-outline-info"><i class="fas fa-chevron-left"></i> Back</a>
					<button type="submit" class="btn btn-primary">Send <i class="fas fa-paper-plane"></i></i></button>
				</div>
			</form>
		</div>
	</div>

	<?php include('footer.php') ?>
</body>
</html>
