# Supplementary material for: NormiRazor: tool applying GPU-accelerated computing for determination of internal references in microRNA transcription studies
Source: BMC Bioinformatics. 2020 Sep 29;21:425. doi: 10.1186/s12859-020-03743-8 (PMC7523363; doi:10.1186/s12859-020-03743-8)
Supplement: Supplementary file 3 — Additional file 3 Archive with source code. This archive contains NormiRazor source code. [file 12859_2020_3743_MOESM3_ESM.zip › normirazor-master/run-norm.php]

<?php
session_start();
if (!isset($_SESSION['login'])) {
	header('Location: login.php');
}

require_once('db.php');
require_once('constants.php');
require_once('vendor/autoload.php');

const MAX_MIRS = 250;

if (file_exists($pathPrefix . '.mirlock')) { // Poprzedni algorytm się jeszcze wykonuje
	file_put_contents(
		'/tmp/crontab.txt', 
		'*/1 * * * * php ' . $pathPrefix . 'run-norm.php' . "\n"
	);
	echo exec('crontab /tmp/crontab.txt');
} else {
	echo 'RUN_NORM';
	$runningTicket = getRunningTicket($pdo); // coś ze statusem 1

	if ($runningTicket) { // Istnieje jakiś ticket, który nie jest zakończony
		$emailSubject = 'NormiRazor: Job failed';
		// $emailBody = '';
		$emailBody  = 'Your analysis finished with errors:<br>';
		$emailBody .= '<table border="1" cellpadding="5" style="border-collapse: collapse;">';
		$emailBody .= '<tr><td>Input file name</td><td>' . $runningTicket['original_filename'] . '</td></tr>';
		$emailBody .= '</table>';
		$emailBody .= 'Output: <br><a href="'  . $baseUrl . 'set.php?ps=' . $runningTicket['path_slug'] . '">' . $baseUrl . 'set.php?ps=' . $runningTicket['path_slug'] . '</a>';

		$transport = (new Swift_SmtpTransport($_ENV['MAILER_SERVER'], $_ENV['MAILER_PORT'], 'ssl'))
			->setUsername($_ENV['MAILER_USER'])
			->setPassword($_ENV['MAILER_PASS']);

		$mailer = new Swift_Mailer($transport);

		if (!checkTicketFinished($pdo, $runningTicket)) { // Błąd w algorytmie lub nie ma output'u
			$stmt = $pdo->prepare('
				UPDATE tickets_sets t 
				SET t.status = -1 
				WHERE t.id = ?
			');
			$stmt->execute([$runningTicket['id']]);
			
			// TODO: zmienić mail, żeby dotyczył całego setu
			
			// Jeśli coś nie wyszło nie liczy reszty set'u.
			stopSetCalculations($pdo, $runningTicket);
			
			$emailSubject = 'NormiRazor: Job failed';
			$emailBody = '';

			$message = (new Swift_Message($emailSubject))
				->setFrom([$_ENV['MAILER_USER'] => 'NormiRazor'])
				->setTo([$runningTicket['email']])
				->setBody($emailBody, 'text/html');

			$result = $mailer->send($message);

		} else { // Zadanie skończone
			$stmt = $pdo->prepare('
				UPDATE tickets_sets t 
				SET t.status = 2 
				WHERE t.id = ?
			');
			$stmt->execute([$runningTicket['id']]);
			

			$stmt = $pdo->prepare('
				SELECT SUM(ts.status) AS sum, COUNT(ts.id) AS count
				FROM tickets_sets ts
				WHERE ts.set_id = ? 
				GROUP BY ts.set_id
			');
			$stmt->execute([$runningTicket['set_id']]);
			$status = $stmt->fetch(PDO::FETCH_ASSOC);

			// TODO: tu są rzeczy, które mogą nie wyjść, ale nie ma instrukcji, co wtedy
			if ($status['sum'] == 2 * $status['count']) { // wszystkie obliczenia skończone
				// stwórz pliki "combined"
				foreach ([2, 3] as $combLen) {
					// pobierz nazwy plików wszystkich algorytmów
					$combined = getAggregationFilenames($pdo, $combLen, $runningTicket['set_id']);

					$combinedOutputFilename = PathEnum::getOutputAggrFilename(md5($combined['gct_hash'] . $combLen ));

					// python3 aggr.py [combLen] [outFile] [gnFile] [nfFile] [nfgFile*] [bkFile]
					$command = escapeshellcmd('python3 ' . $pathPrefix . 'aggr.py ' .
						$runningTicket['combination_length'] . ' ' .
						$combinedOutputFilename . ' ' .
						PathEnum::getOutputRawFilename($combined['gnOutputHash']) . ' ' .
						PathEnum::getOutputRawFilename($combined['nfOutputHash']) . ' ' .
						($combined['nfgOutputHash'] ? (PathEnum::getOutputRawFilename($combined['nfgOutputHash']) . ' ') : '') .
						PathEnum::getOutputRawFilename($combined['bkOutputHash'])
					);

					$output = shell_exec($command);


					$stmt = $pdo->prepare('
						INSERT INTO combined_outputs (
							set_id, combination_length, combined_output_filename
						) VALUES (?, ?, ?)
					');
					$stmt->execute([
						$runningTicket['set_id'], $combLen, $combinedOutputFilename
					]);
				}

				$emailSubject = 'NormiRazor: Job OK';
				$emailBody  = 'Your analysis finished with success:<br>';
				$emailBody .= '<table border="1" cellpadding="5" style="border-collapse: collapse;">';
				$emailBody .= '<tr><td>Input file name</td><td>' . $runningTicket['original_filename'] . '</td></tr>';
				$emailBody .= '</table>';
				$emailBody .= 'Output: <br><a href="'  . $baseUrl . 'set.php?ps=' . $runningTicket['path_slug'] . '">' . $baseUrl . 'set.php?ps=' . $runningTicket['path_slug'] . '</a>';

				$message = (new Swift_Message($emailSubject))
					->setFrom([$_ENV['MAILER_USER'] => 'NormiRazor'])
					->setTo([$runningTicket['email']])
					->setBody($emailBody, 'text/html');

				$result = $mailer->send($message);
			}	
		}
		
	}

	$runningTicket = getRunningTicket($pdo);
	// if (!$runningTicket) {
	$ticket = getPendingTicket($pdo);

	if ($ticket && !$runningTicket) {
		$inputFilename = PathEnum::getInputGctFilename($ticket['gct_hash']);

		// if ($ticket['combination_length'] > 1 && $ticket['mirs'] > MAX_MIRS) {
		if ($ticket['combination_length'] > 1) {
			$stmt = $pdo->prepare('
				SELECT t.id, t.output_hash, t.groups, t.algorithm, s.gct_hash
				FROM tickets_sets t 
				INNER JOIN sets s ON s.id = t.set_id
				WHERE t.set_id = ? AND t.combination_length = 1
				ORDER BY t.date ASC
			');
			$stmt->execute([$ticket['set_id']]);
			$ones = $stmt->fetchAll(PDO::FETCH_ASSOC);
			
			
			if (
				(count($ones) == 3 && count(array_filter(array_column($ones, 'groups'))) == 1) ||
				(count($ones) == 4 && count(array_filter(array_column($ones, 'groups'))) > 1)
			) 
			{
				$shortInputFilename = PathEnum::getInputGctShortFilename($ticket['gct_hash']);

				// TODO: jeżeli krótki plik input nie istnieje
				if (!file_exists($shortInputFilename)) {
					$gnFilename = PathEnum::getOutputRawFilename($ones[array_search(1, array_column($ones, 'algorithm'))]['output_hash']);
					$bkFilename = PathEnum::getOutputRawFilename($ones[array_search(3, array_column($ones, 'algorithm'))]['output_hash']);
					$nfFilename = PathEnum::getOutputRawFilename($ones[array_keys(array_column($ones, 'algorithm'), 2)[0]]['output_hash']);
					$nfgFilename = (count($ones) == 4 ? (' ' . PathEnum::getOutputRawFilename($ones[array_keys(array_column($ones, 'algorithm'), 2)[1]]['output_hash'])) : '');

					// TODO: agregujemy jedynki, sortujemy i wycinamy n pierwszych, zapisujemy do krótkiego pliku
					$command = escapeshellcmd('python3 ' . $pathPrefix . 'aggr_ones.py ' . 
						$shortInputFilename . ' ' . 
						MAX_MIRS . ' ' .
						PathEnum::getInputGctFilename($ticket['gct_hash']) . ' ' .
						$gnFilename . ' ' .
						$bkFilename . ' ' .
						$nfFilename . 
						$nfgFilename
					);
					
					// file_put_contents(
					// 	$_ENV['PATH_PREFIX'] . 'test_results.txt', 
					// 	date('H:i:s') . PHP_EOL . $command . PHP_EOL, FILE_APPEND
					// );
					
					$output = shell_exec($command);
					echo 'AGGR_ONES.PY: ' . $output;

				}

			}

			$inputFilename = $shortInputFilename;
		}

		$nextMainTime = new \DateTime("+1 minute");
		
		$mainCommand = $nextMainTime->format('i H d m') . ' * ' . 
			$pathPrefix . 'main ' . $ticket['algorithm'] . ' ' . 
			$ticket['combination_length'] . ' ' . 
			$inputFilename . ' ' . 
			PathEnum::getOutputRawFilename($ticket['output_hash']) . ' ' . 
			PathEnum::getErrorFilename($ticket['output_hash']) . ' ' . 
			PathEnum::getMetaFilename($ticket['output_hash']) . ' ' . 
			$ticket['mirs'] . ' ' . $ticket['samples'] . ' ' . 
			$ticket['method'] . ' ' . $ticket['groups'] . "\n" . 
			'*/1 * * * * php ' . $pathPrefix . 'run-norm.php' . "\n";

		file_put_contents(
			$_ENV['PATH_PREFIX'] . 'commands.txt', 
			$mainCommand,
			FILE_APPEND
		);

		file_put_contents(
			'/tmp/crontab.txt', 
			$mainCommand
		);
		echo exec('crontab /tmp/crontab.txt');

		$stmt = $pdo->prepare('
			UPDATE tickets_sets t 
			SET t.status = 1 
			WHERE t.id = ?
		');
		$stmt->execute([$ticket['id']]);
	} else {
		file_put_contents(
			'/tmp/crontab.txt', 
			'*/1 * * * * php ' . $pathPrefix . 'run-norm.php' . "\n"
		);
		echo exec('crontab /tmp/crontab.txt');
	}
}

function checkTicketFinished($pdo, $ticket)
{
	if (file_exists(PathEnum::getErrorFilename($ticket['output_hash']))){
		return false;
	}

	if (!file_exists(PathEnum::getOutputRawFilename($ticket['output_hash']))){
		return false;
	}

	return true;
	
}

function stopSetCalculations($pdo, $ticket) {
	$stmt = $pdo->prepare('
		UPDATE tickets_sets t 
		SET t.status = -1 
		WHERE t.status != 2 AND t.set_id = ?
	');
	$stmt->execute([$ticket['set_id']]);
}


function getRunningTicket($pdo)
{
	$stmt = $pdo->query('
		SELECT t.id, t.date, t.output_hash, t.set_id,
			s.original_filename, t.algorithm, t.groups,
			t.combination_length, u.email, s.path_slug
		FROM tickets_sets t 
		INNER JOIN sets s ON s.id = t.set_id
		INNER JOIN users u ON u.id = s.user_id 
		WHERE t.status = 1 
		ORDER BY t.date ASC, t.combination_length ASC
	');

	return $stmt->fetch(PDO::FETCH_ASSOC);
}

function getPendingTicket($pdo)
{
	$stmt = $pdo->query('
		SELECT t.id, t.date, t.algorithm, t.combination_length,
			t.groups, s.mirs, s.samples, s.method, t.output_hash,
			s.gct_hash, t.set_id
		FROM tickets_sets t 
		INNER JOIN sets s ON s.id = t.set_id
		WHERE t.status = 0 
		ORDER BY t.date ASC, t.set_id ASC, t.combination_length ASC
	');

	return $stmt->fetch(PDO::FETCH_ASSOC);
}

function getAggregationFilenames($pdo, $combLen, $pendingTicketSetId)
{
	$stmt = $pdo->prepare('
		SELECT s.gct_hash, s.cls_hash,
		tsGN.output_hash AS gnOutputHash, 
		tsNF.output_hash AS nfOutputHash, 
		tsNFG.output_hash AS nfgOutputHash, 
		tsBK.output_hash AS bkOutputHash
		FROM sets s
		INNER JOIN tickets_sets tsGN ON (
			tsGN.set_id = s.id 
			AND tsGN.algorithm = 1 
			AND tsGN.combination_length = ?
		)
		INNER JOIN tickets_sets tsNF ON (
			tsNF.set_id = s.id 
			AND tsNF.algorithm = 2 
			AND tsNF.combination_length = ? 
			AND tsNF.groups REGEXP \'^[0]+$\'
		)
		INNER JOIN tickets_sets tsBK ON (
			tsBK.set_id = s.id 
			AND tsBK.algorithm = 3 
			AND tsBK.combination_length = ?
		)
		LEFT OUTER JOIN tickets_sets tsNFG ON (
			tsNFG.set_id = s.id 
			AND tsNFG.algorithm = 2 
			AND tsNFG.combination_length = ? 
			AND tsNFG.groups REGEXP \'^[0-9]+$\' 
			AND tsNFG.groups NOT REGEXP \'^[0]+$\'
		)
		WHERE s.id = ?
	');

	$stmt->execute([
		$combLen, 
		$combLen, 
		$combLen, 
		$combLen, 
		$pendingTicketSetId
	]);

	return $stmt->fetch(PDO::FETCH_ASSOC);
}
