# Supplementary material for: NormiRazor: tool applying GPU-accelerated computing for determination of internal references in microRNA transcription studies
Source: BMC Bioinformatics. 2020 Sep 29;21:425. doi: 10.1186/s12859-020-03743-8 (PMC7523363; doi:10.1186/s12859-020-03743-8)
Supplement: Supplementary file 3 — Additional file 3 Archive with source code. This archive contains NormiRazor source code. [file 12859_2020_3743_MOESM3_ESM.zip › normirazor-master/set.php]

<?php
	session_start();
	if (!isset($_SESSION['login'])) {
		header('Location: login.php');
	}

	require_once('db.php');

	$userLogin = $_SESSION['login'];

	$stmt = $pdo->prepare('
		SELECT DISTINCT s.*, ts.*, co2.combined_output_filename AS combined_output_2, co3.combined_output_filename AS combined_output_3
		FROM sets s
		INNER JOIN users u ON u.id = s.user_id 
		INNER JOIN tickets_sets ts ON ts.set_id = s.id
		LEFT OUTER JOIN combined_outputs co2 ON (co2.set_id = s.id AND co2.combination_length = 2)
		LEFT OUTER JOIN combined_outputs co3 ON (co3.set_id = s.id AND co3.combination_length = 3)
		WHERE (u.login = ? OR u.email = ?) AND s.path_slug = ?
		ORDER BY s.date DESC, ts.algorithm, ts.groups, ts.combination_length
	');
	$stmt->execute([$userLogin, $userLogin, $_GET['ps']]);
	$sets = $stmt->fetchAll();

	$algorithmDictionary = [
		1 => 'GeNorm',
		2 => 'NormFinder',
		3 => 'BestKeeper'
	];
?>

<html>
<head>
	<title>Norm - Set details</title>
	<?php include('head.php') ?>
	<style type="text/css">
		.file-button-caption {
			position: absolute;
			width: 100%;
			left: 0;
			text-align: center;
			top: 20%;
			font-size: 1.75em;
			font-weight: bold;
		}
		.references-button-caption {
			position: absolute;
			width: 100%;
			left: 0;
			text-align: center;
			top: 45%;
			font-weight: bold;
		}
		.reference-wrapper {
			border: 3px solid #eee;
		}
		.reference-wrapper:hover {
			border: 3px solid #000;
		}
		.grid-container {
            display: grid;
            grid-template-columns: 1fr 1fr 1fr 1fr;
            grid-template-areas:
                'set-name set-name set-name set-name'
                'input-data input-groups combined-2 combined-3'
                'references-2 references-2 references-3 references-3'
            ;
            grid-gap: 10px;
            padding: 10px;
        }
        @media screen and (max-width: 992px) {
            .grid-container {
                grid-template-columns: 1fr 1fr;
                grid-template-areas:
                    'set-name set-name'
                    'input-data input-groups'
                    'combined-2 combined-3'
                    'references-2 references-2'
                    'references-3 references-3'
                ;
            }
        }
        @media screen and (max-width: 600px) {
        	.grid-container {
                grid-template-columns: 1fr;
                grid-template-areas:
                    'set-name'
                    'input-data'
                    'input-groups'
                    'combined-2'
                    'combined-3'
                    'references-2'
                    'references-3'
                ;
            }
        }
        .grid-container > div {
            background-color: #eee;
            padding: 5px;
            /*padding: 20px 20px;*/
            /*border-radius: 5px;*/
        }
        .grid-set-name {
            grid-area: set-name;
            text-align: center;
        }
        .grid-input-data {
        	grid-area: input-data;
        }
        .grid-input-groups {
        	grid-area: input-groups;
        }
        .grid-combined-2 {
        	grid-area: combined-2;
        }
        .grid-combined-3 {
        	grid-area: combined-3;
        }
        .grid-references-2 {
        	grid-area: references-2;
        	text-align: center;
        }
        .grid-references-3 {
        	grid-area: references-3;
        	text-align: center;
        }
    	.grid-file {
    		position: relative;
        	text-align: center;
        	border: 3px solid #eee;
    	}
    	.grid-file:hover {
    		border: 3px solid #000;
    	}
    	.grid-file-inner {
    		padding: 20px 20px;
    	}
    	table {
    		/*max-width: 100%;*/
    	}
    	table td:nth-child(4) {
    		max-width: 500px;
    		overflow-x: scroll;
			overflow-wrap: anywhere; /* To pomaga Firefox'owi */
    	}
	</style>
</head>
<body>
	<?php include('header.php') ?>
	<div id="content">
	<?php if (!empty($sets)): ?>
		<?php $set = $sets[0]; ?>
		<div class="grid-container">
	        <div class="grid-set-name">
	        	<h1><?php echo $set['original_filename']; ?></h1>
	        </div>
			<div class="grid-file grid-input-data">
				<!-- <a href="<?php echo PathEnum::getInputGctUrl($set['gct_hash']) ?>" target="_blank"> -->
				<a href="/download.php?f=output&t=input_gct&name=<?php echo PathEnum::getInputGctFilename($set['gct_hash']) ?>">
					<div class="grid-file-inner">
						<i class="fas fa-file-download fa-5x" style="opacity: 0.3;"></i>
						<span class="file-button-caption">DATA<br>FILE</span>
					</div>
				</a>
			</div>
			<div class="grid-file grid-input-groups">
				<?php if (!empty($set['cls_hash'])): ?>
				<!-- <a href="<?php echo PathEnum::getInputClsUrl($set['cls_hash']) ?>" target="_blank"> -->
				<a href="/download.php?f=output&t=input_cls&name=<?php echo PathEnum::getInputClsFilename($set['cls_hash']) ?>">
					<div class="grid-file-inner">
						<i class="fas fa-file-download fa-5x" style="opacity: 0.3;"></i>
						<span class="file-button-caption">GROUPS<br>FILE</span>
					</div>
				</a>
				<?php else: ?>
					<div class="grid-file-inner">
						<i class="fas fa-file-download fa-5x" style="opacity: 0.3;"></i>
						<span class="file-button-caption">No CLS file<br>provided</span>
					</div>
				<?php endif ?>
			</div>
			<div class="grid-file grid-combined-2">
				<?php if (file_exists($set['combined_output_2'])): ?>
				<!-- <a href="<?php echo $set['combined_output_2'] ?>" target="_blank"> -->
				<a href="/download.php?f=output&t=output_comb&name=<?php echo $set['combined_output_2'] ?>">
					<div class="grid-file-inner">
						<i class="fas fa-file-download fa-5x" style="opacity: 0.3;"></i>
						<span class="file-button-caption">COMBINED<br>CL=2</span>
					</div>
				</a>
				<?php else: ?>
					<div class="grid-file-inner">
						<i class="fas fa-file-download fa-5x" style="opacity: 0.3;"></i>
						<span class="file-button-caption">Calculating<br>Please wait</span>
					</div>
				<?php endif ?>
			</div>
			<div class="grid-file grid-combined-3">
				<?php if (file_exists($set['combined_output_3'])): ?>
				<a href="/download.php?f=output&t=output_comb&name=<?php echo $set['combined_output_3'] ?>">
				<!-- <a href="<?php echo $set['combined_output_3'] ?>" target="_blank"> -->
					<div class="grid-file-inner">
						<i class="fas fa-file-alt fa-5x" style="opacity: 0.3;"></i>
						<span class="file-button-caption">COMBINED<br>CL=3</span>
					</div>
				</a>
				<?php else: ?>
					<div class="grid-file-inner">
						<i class="far fa-file fa-5x" style="opacity: 0.3;"></i>
						<span class="file-button-caption">Calculating<br>Please wait</span>
					</div>
				<?php endif ?>
			</div>
			<?php
				foreach ([2, 3] as $combLen) {
					echo '<div class="grid-references-' . $combLen . '" style="padding-top:10px;">';
					echo '<h2><b>Normalized dataset<br>to references C<sub>L</sub>=' . $combLen . '</b></h2>';
					$lines = 5;
					$f = @fopen($set['combined_output_' . $combLen], "rb");
					$output = '';

					if ($f){
						fgets($f);
						
						while(($line = fgets($f)) !== false) {
							if (feof($f)) break;
							if ($lines-- == 0) break;

							$combName = explode("\t", $line)[0];

							$output .= '
	<div class="reference-wrapper">
		<a href="normalize.php?ps=' . $_GET['ps'] . '&inputFileName=' . PathEnum::getInputGctFilename($sets[0]['gct_hash']) . '&combName=' . urlencode($combName) . '&method=' . $sets[0]['method'] . '">
			<div style="position: relative; padding: 1em;">
				<i class="fas fa-file-download fa-5x" style="opacity: 0.2;"></i>
				<span class="references-button-caption">' . $combName . '</span>
			</div>
		</a>
	</div>
							';


						}

						echo $output;
					}
					else{
						echo '<div><span>Calculating<br>Please wait</span></div>';
					}
					echo '</div>';
				}
			?>
	    </div>

		<table class="table table-bordered table-striped table-hover" border="1" cellpadding="5" style="margin: auto; border-collapse: collapse; margin-top: 1em;">
			<thead class="thead-dark">
				<tr>
					<th>Status</th>
					<th>Algorithm</th>
					<th>CL</th>
					<th>Groups</th>
					<th>Output</th>
				</tr>
			</thead>
		<?php foreach ($sets as $set): ?>
			<tr>
				<td>
					<?php echo ($set['status'] == 2 ? '<i class="fas fa-check"></i>' : ($set['status'] == 1 ? '<i class="fas fa-list"></i>' : ($set['status'] == -1 ? '<i class="fas fa-times"></i>' : ''))) ?>
				</td>
				<td><?php echo $algorithmDictionary[$set['algorithm']] ?></td>
				<td><?php echo $set['combination_length'] ?></td>
				<td>
					<?php echo $set['groups'] ?>
				</td>
				<td>
					<div style="border: 0; display: flex; justify-content: space-between;">
						<?php if ($set['status'] == 2 && file_exists(PathEnum::getOutputRawFilename($set['output_hash']))): ?>
							<a href="/download.php?f=output&t=output_raw&name=<?php echo PathEnum::getOutputRawFilename($set['output_hash']) ?>">
								<i class="fas fa-download"></i>
							</a>
							<?php
								$outputFileSize = filesize(PathEnum::getOutputRawFilename($set['output_hash']));
								$unit = 'B';

								$units = ['KB', 'MB', 'GB', 'TB'];

								foreach ($units as $key => $u) {
									if ($outputFileSize > 1024) {
										$outputFileSize /= 1024;
										$unit = $u;
									} else {
										break;
									}
								}
							?>
							<span>(<?php echo round($outputFileSize, 2) . ' ' . $unit; ?>)</span>
							<!-- <a href="<?php echo PathEnum::getOutputRawUrl($set['output_hash']) ?>">
								<i class="fas fa-file-import"></i>
							</a> -->
						<?php elseif (file_exists(PathEnum::getErrorFilename($set['output_hash']))): ?>
							<span style="color: red"><b>ERROR:</b></span>
							<a href="/download.php?f=output&t=error&name=<?php echo PathEnum::getErrorFilename($set['output_hash']) ?>">
								<i class="fas fa-download"></i>
							</a>
							<!-- <a href="<?php echo PathEnum::getErrorUrl($set['output_hash']) ?>">
								<i class="fas fa-file-medical-alt"></i>
							</a> -->
						<?php endif ?>
					</div>
				</td>
			</tr>
		<?php endforeach ?>
		</table>
	<?php else: ?>
		No set found!
	<?php endif ?>
	</div>
	<?php include('footer.php') ?>
</body>
</html>
