# Supplementary material for: NormiRazor: tool applying GPU-accelerated computing for determination of internal references in microRNA transcription studies
Source: BMC Bioinformatics. 2020 Sep 29;21:425. doi: 10.1186/s12859-020-03743-8 (PMC7523363; doi:10.1186/s12859-020-03743-8)
Supplement: Supplementary file 3 — Additional file 3 Archive with source code. This archive contains NormiRazor source code. [file 12859_2020_3743_MOESM3_ESM.zip › normirazor-master/supervisord.conf]

[supervisord]
nodaemon=true
loglevel=warn
logfile_maxbytes=0
logfile=/dev/stderr

[program:nginx]
command = nginx -g 'daemon off;'
autostart = true
stdout_logfile=/dev/stdout
stdout_logfile_maxbytes=0
stderr_logfile=/dev/stderr
stderr_logfile_maxbytes=0

[program:php-fpm7.2]
command = /usr/sbin/php-fpm7.2 -F
autostart = true
stdout_logfile=/dev/stdout
stdout_logfile_maxbytes=0
stderr_logfile=/dev/stderr
stderr_logfile_maxbytes=0
